# Supplementary material for: Psychometric properties of three online-related addictive behavior instruments among Bangladeshi school-going adolescents
Source: PLoS One. 2022 Dec 14;17(12):e0279062. doi: 10.1371/journal.pone.0279062 (PMC9750012; doi:10.1371/journal.pone.0279062)
Supplement: S1 File — (XLSX) [file pone.0279062.s001.xlsx]

## Sheet: Adolescents_Gaming_Validation
Age	Sex	Marital status	Academic grades	Family type	Monthly income	Living status	Hours of internet use	Hours of playing game	IGDS9-SF1	IGDS9-SF2	IGDS9-SF3	IGDS9-SF4	IGDS9-SF5	IGDS9-SF6	IGDS9-SF7	IGDS9-SF8	IGDS9-SF9	Sum_IGDS9-SF	GDT1	GDT2	GDT3	GDT4	Sum_GDT	PHQ1	PHQ2	PHQ3	PHQ4	PHQ5	PHQ6	PHQ7	PHQ8	PHQ9	Sum_PHQ	GAD1	GAD2	GAD3	GAD4	GAD5	GAD6	GAD7	Sum_GAD	BSMAS1	BSMAS2	BSMAS3	BSMAS4	BSMAS5	BSMAS6	Sum_BSMAS
15	Male	Unmarried	Secondary	Nuclear	>45,000 BDT	With parents	16	3	3	4	1	1	1	1	1	1	1	14	1	1	1	1	4	0	1	1	1	1	0	0	0	0	4	1	1	0	1	1	0	2	6	5	5	5	5	5	5	30
11	Male	Unmarried	Secondary	Nuclear	30,000-45,000 BDT	With parents	5	4	1	1	3	1	1	1	1	1	1	11	1	1	3	1	6	0	0	1	0	0	0	0	0	0	1	0	0	0	0	0	0	0	0	1	1	3	1	1	1	8
19	Male	Unmarried	Secondary	Joint	30,000-45,000 BDT	Without parents	9	4	3	3	3	2	4	4	1	4	1	25	1	1	2	3	7	1	0	0	0	0	0	1	0	0	2	0	1	0	0	0	0	0	1	4	2	3	1	4	2	16
18	Female	Unmarried	Higher secondary	Nuclear	15,000-30,000 BDT	With parents	3	1	4	3	2	3	1	1	1	4	2	21	2	1	1	2	6	1	2	3	1	0	0	0	0	0	7	0	0	0	0	0	0	0	0	5	5	5	3	4	3	25
18	Male	In a relationship	Secondary	Joint	<15,000 BDT	Without parents	9	4	5	4	3	2	1	2	3	4	5	29	2	3	4	5	14	1	2	3	2	1	0	1	2	3	15	0	1	2	3	2	1	0	9	5	4	3	2	1	2	17
14	Male	Unmarried	Secondary	Nuclear	15,000-30,000 BDT	With parents	3	2	5	1	5	1	2	5	1	3	2	25	3	2	2	3	10	0	0	1	1	1	3	1	1	3	11	2	2	1	1	2	2	3	13	3	4	5	5	1	4	22
15	Male	Unmarried	Secondary	Joint	15,000-30,000 BDT	With parents	2	2	5	4	1	2	1	1	1	2	1	18	1	1	1	1	4	0	0	0	0	0	0	0	0	0	0	0	0	0	0	1	2	1	4	1	1	1	1	1	1	6
14	Female	Unmarried	Secondary	Nuclear	30,000-45,000 BDT	With parents	5	5	3	2	1	3	1	2	1	3	1	17	3	1	1	2	7	0	2	3	0	0	0	2	0	2	9	1	0	0	1	0	3	1	6	5	3	2	1	2	4	17
10	Male	Unmarried	Secondary	Nuclear	>45,000 BDT	With parents	12	10	3	3	3	3	3	3	3	3	3	27	4	3	4	4	15	3	3	3	3	3	3	3	3	3	27	0	1	0	3	0	0	0	4	1	1	1	1	3	1	8
15	Female	Unmarried	Secondary	Joint	>45,000 BDT	With parents	5	5	2	1	1	1	2	1	1	3	1	13	1	1	1	1	4	1	2	1	0	3	0	1	1	0	9	1	2	2	1	1	3	1	11	1	1	3	1	1	1	8
12	Male	Unmarried	Secondary	Joint	>45,000 BDT	With parents	10	6	5	1	5	3	1	5	1	5	5	31	1	5	5	4	15	3	2	0	0	3	0	0	0	0	8	0	0	0	0	0	0	0	0	1	1	5	5	1	5	18
12	Male	Unmarried	Secondary	Joint	>45,000 BDT	With parents	10	6	5	1	5	4	1	5	1	5	5	32	1	5	5	4	15	3	2	0	0	0	0	0	0	0	5	0	0	0	0	0	0	0	0	1	1	5	5	1	5	18
12	Male	Unmarried	Secondary	Joint	>45,000 BDT	With parents	10	6	5	1	5	3	1	5	1	5	5	31	1	5	5	4	15	3	2	0	0	0	0	0	0	0	5	0	0	0	0	0	0	0	0	1	1	5	5	1	5	18
10	Male	Unmarried	Secondary	Nuclear	>45,000 BDT	With parents	12	10	3	3	3	3	3	3	3	3	3	27	4	4	4	4	16	3	3	3	3	3	3	3	3	3	27	1	1	1	3	3	1	3	13	1	1	1	1	3	1	8
14	Male	Unmarried	Higher secondary	Nuclear	>45,000 BDT	With parents	1	1	2	1	1	1	1	1	1	1	1	10	1	1	1	1	4	0	0	0	0	0	0	0	0	0	0	0	0	0	0	0	0	0	0	4	2	1	2	1	2	12
14	Male	Unmarried	Higher secondary	Nuclear	>45,000 BDT	With parents	1	1	2	1	1	1	1	1	1	1	1	10	1	1	1	1	4	0	0	0	0	0	0	0	0	0	0	0	0	0	0	0	0	0	0	4	2	1	2	1	3	13
14	Male	Unmarried	Secondary	Joint	15,000-30,000 BDT	With parents	4	1	1	4	1	1	1	3	1	1	1	14	1	1	3	1	6	0	0	0	0	0	0	0	0	0	0	0	0	0	0	0	0	0	0	3	3	1	1	1	1	10
14	Male	Unmarried	Secondary	Joint	15,000-30,000 BDT	With parents	4	1	1	4	1	1	1	3	1	1	1	14	1	1	3	1	6	0	0	0	0	0	0	0	0	0	0	0	0	0	0	0	0	0	0	3	3	1	1	1	1	10
17	Female	Unmarried	Secondary	Nuclear	15,000-30,000 BDT	With parents	3	2	5	1	1	1	1	1	1	1	1	13	1	1	1	1	4	0	0	0	0	3	0	2	1	0	6	0	0	0	0	0	0	0	0	3	3	1	5	1	1	14
15	Male	Unmarried	Secondary	Nuclear	>45,000 BDT	With parents	5	3	2	1	3	2	1	2	3	4	3	21	1	2	2	1	6	0	1	1	1	2	1	2	0	3	11	2	2	1	1	1	2	2	11	1	2	1	3	3	2	12
15	Male	Unmarried	Secondary	Nuclear	>45,000 BDT	With parents	2	2	3	4	1	1	1	1	1	1	1	14	1	1	1	1	4	0	0	0	0	0	0	0	0	0	0	0	0	0	0	0	0	0	0	3	4	3	3	4	3	20
16	Female	Unmarried	Secondary	Joint	<15,000 BDT	With parents	2	2	4	3	1	1	1	1	1	1	1	14	1	1	1	1	4	0	0	0	2	2	0	0	0	0	4	0	0	0	0	2	2	0	4	5	1	1	1	1	1	10
14	Male	Unmarried	Secondary	Joint	30,000-45,000 BDT	With parents	4	2	2	1	1	1	1	1	1	1	1	10	1	2	1	1	5	0	0	0	0	0	0	0	0	0	0	0	0	0	0	0	0	0	0	1	1	1	1	1	1	6
15	Male	Unmarried	Secondary	Nuclear	30,000-45,000 BDT	With parents	3	2	3	2	3	2	2	2	1	2	1	18	1	1	1	1	4	1	0	2	0	0	0	0	1	2	6	0	0	0	0	0	0	0	0	1	2	3	2	1	3	12
15	Female	Unmarried	Secondary	Nuclear	15,000-30,000 BDT	With parents	5	1	2	1	1	3	1	2	1	3	1	15	1	1	1	1	4	0	0	0	0	0	0	0	0	0	0	0	0	0	0	0	0	0	0	1	1	3	3	3	3	14
18	Female	Unmarried	Higher secondary	Nuclear	15,000-30,000 BDT	Without parents	4	2	3	1	1	3	1	1	1	1	1	13	1	1	1	1	4	0	0	0	0	0	0	0	0	0	0	0	0	0	0	0	1	0	1	4	5	1	5	1	3	19
13	Male	Unmarried	Secondary	Joint	30,000-45,000 BDT	With parents	0	1	2	2	2	2	2	2	2	2	2	18	1	1	1	1	4	0	0	0	1	0	0	0	0	0	1	0	0	0	0	0	0	0	0	1	1	1	1	1	1	6
15	Male	Unmarried	Secondary	Nuclear	>45,000 BDT	With parents	1	1	1	1	1	1	1	1	1	1	1	9	1	1	1	1	4	0	0	0	0	0	0	0	0	0	0	0	0	0	0	0	0	0	0	1	1	1	1	3	1	8
15	Male	Unmarried	Secondary	Nuclear	>45,000 BDT	With parents	5	1	3	4	3	2	4	2	1	3	2	24	4	2	2	1	9	1	0	0	1	0	0	1	0	0	3	1	1	1	1	1	1	1	7	4	4	3	3	3	4	21
14	Female	Unmarried	Secondary	Joint	>45,000 BDT	With parents	4	2	3	1	1	1	1	1	1	4	1	14	1	1	2	1	5	0	0	0	0	0	0	0	0	0	0	0	0	2	0	0	0	0	2	1	1	2	2	1	1	8
14	Male	Unmarried	Secondary	Joint	15,000-30,000 BDT	With parents	3	2	2	5	1	3	1	4	2	4	1	23	4	2	2	1	9	1	1	0	0	0	0	1	0	0	3	1	0	1	0	1	1	0	4	3	2	3	1	1	2	12
12	Male	Unmarried	Secondary	Nuclear	<15,000 BDT	Without parents	6	5	2	3	2	4	3	3	4	4	4	29	5	3	4	4	16	1	0	0	1	0	0	1	0	0	3	0	0	0	0	0	1	0	1	5	5	5	5	5	5	30
12	Male	Unmarried	Secondary	Nuclear	<15,000 BDT	Without parents	6	5	4	3	4	4	4	4	4	2	4	33	3	3	4	4	14	1	0	0	1	0	0	1	0	0	3	0	0	0	0	0	1	0	1	2	3	2	4	3	4	18
15	Male	In a relationship	Secondary	Joint	30,000-45,000 BDT	Only father or mother	2	2	3	5	2	3	1	1	1	1	1	18	1	1	1	1	4	0	0	0	0	0	0	0	0	0	0	0	0	0	0	0	0	0	0	3	3	3	3	4	3	19
17	Male	In a relationship	Secondary	Nuclear	<15,000 BDT	With parents	4	2	1	1	1	1	1	1	1	1	1	9	1	1	1	1	4	0	0	1	0	0	0	0	0	0	1	1	1	1	0	0	0	0	3	5	3	3	3	3	3	20
17	Male	Unmarried	Secondary	Joint	<15,000 BDT	With parents	6	5	1	4	2	3	1	1	1	3	2	18	1	1	4	2	8	0	0	1	3	0	1	1	0	0	6	0	1	0	0	0	0	0	1	1	1	1	3	1	1	8
16	Male	Unmarried	Secondary	Nuclear	15,000-30,000 BDT	With parents	7	6	3	1	2	1	1	2	1	1	4	16	1	2	2	1	6	1	0	0	0	0	1	3	0	0	5	0	0	0	0	1	0	0	1	1	3	1	1	1	1	8
14	Female	Unmarried	Secondary	Nuclear	15,000-30,000 BDT	With parents	4	2	2	2	1	3	4	5	1	4	4	26	1	2	1	2	6	1	1	0	0	0	0	1	1	0	4	0	2	0	3	3	3	0	11	3	4	5	3	1	5	21
14	Male	Unmarried	Secondary	Nuclear	15,000-30,000 BDT	With parents	5	2	2	2	1	1	1	1	1	2	1	12	1	2	2	1	6	0	0	0	0	0	0	0	0	0	0	0	0	0	0	0	0	0	0	1	1	3	1	2	4	12
19	Male	Unmarried	Higher secondary	Nuclear	>45,000 BDT	With parents	18	10	1	1	1	5	2	1	5	5	5	26	1	1	2	3	7	3	0	3	0	3	3	2	0	3	17	3	3	1	0	0	0	0	7	5	1	1	1	1	3	12
15	Male	Unmarried	Secondary	Joint	<15,000 BDT	With parents	7	12	4	4	2	2	1	1	1	1	1	17	1	1	1	1	4	0	0	0	0	0	0	0	1	0	1	1	1	1	1	1	1	1	7	1	1	1	2	2	2	9
16	Male	Unmarried	Secondary	Nuclear	15,000-30,000 BDT	Only father or mother	2	2	1	1	1	5	5	5	5	5	5	33	5	4	5	4	18	3	3	2	3	1	3	3	3	3	24	3	3	1	3	2	3	3	18	2	1	2	2	2	2	11
15	Male	Unmarried	Secondary	Joint	>45,000 BDT	With parents	4	4	3	2	1	1	1	1	1	3	1	14	1	2	1	1	5	0	0	1	0	1	0	0	0	0	2	0	0	0	0	0	0	0	0	1	3	3	1	1	3	12
14	Female	Unmarried	Secondary	Nuclear	15,000-30,000 BDT	With parents	4	2	2	2	1	3	4	5	1	1	4	23	1	2	1	2	6	1	1	0	0	0	0	1	1	0	4	0	2	0	3	3	3	0	11	3	4	5	3	1	5	21
15	Male	Unmarried	Secondary	Nuclear	>45,000 BDT	With parents	5	5	1	1	1	1	1	1	1	1	1	9	1	1	1	1	4	0	0	0	0	0	0	0	0	0	0	0	0	0	0	0	0	0	0	2	1	1	1	1	1	7
17	Male	Unmarried	Secondary	Nuclear	>45,000 BDT	With parents	2	8	5	1	1	1	2	2	2	2	2	18	2	2	2	2	8	1	1	1	1	1	1	1	1	3	11	0	1	0	1	1	0	1	4	3	3	1	1	3	3	14
17	Male	Unmarried	Secondary	Joint	30,000-45,000 BDT	With parents	10	6	3	3	2	2	3	1	1	2	1	18	1	2	3	1	7	0	0	0	0	1	1	0	0	0	2	0	0	0	0	0	0	0	0	2	3	4	3	3	4	19
15	Male	In a relationship	Secondary	Joint	30,000-45,000 BDT	Only father or mother	2	2	3	5	2	3	1	1	1	1	1	18	1	1	1	1	4	0	0	0	0	0	0	0	0	0	0	0	0	0	0	0	0	0	0	3	3	3	3	4	3	19
16	Male	Unmarried	Secondary	Nuclear	>45,000 BDT	With parents	1	1	2	1	1	1	1	1	1	1	1	10	2	1	1	1	5	0	0	0	0	3	0	0	0	0	3	0	0	0	0	0	0	0	0	1	1	1	1	1	1	6
15	Male	In a relationship	Secondary	Nuclear	<15,000 BDT	With parents	5	4	4	4	5	3	1	4	5	5	1	32	1	2	4	1	8	2	0	0	0	0	0	0	0	0	2	0	0	0	0	0	0	0	0	1	1	1	1	1	1	6
15	Male	Unmarried	Secondary	Nuclear	30,000-45,000 BDT	With parents	3	3	3	1	1	1	1	3	1	5	2	18	1	2	1	1	5	0	0	1	0	0	1	0	0	0	2	0	0	0	3	0	0	1	4	5	3	3	3	3	3	20
16	Male	Unmarried	Secondary	Nuclear	<15,000 BDT	With parents	2	2	2	1	1	3	2	1	4	1	2	17	2	1	1	4	8	0	0	0	3	3	0	0	1	3	10	0	0	0	0	0	0	0	0	3	1	2	2	1	2	11
15	Male	In a relationship	Secondary	Nuclear	30,000-45,000 BDT	With parents	2	3.5	3	3	2	3	1	1	1	1	1	16	1	1	1	1	4	0	0	0	0	0	0	0	0	0	0	0	0	0	0	0	0	0	0	3	3	3	3	2	3	17
15	Male	In a relationship	Secondary	Nuclear	30,000-45,000 BDT	With parents	2	5	3	3	2	3	1	1	1	1	1	16	1	1	1	1	4	0	0	0	0	0	0	0	0	0	0	0	0	0	0	0	0	0	0	4	4	4	4	2	4	22
14	Male	Unmarried	Secondary	Nuclear	15,000-30,000 BDT	With parents	2	1	2	1	2	3	1	2	1	2	1	15	1	2	1	3	7	0	1	0	1	0	1	1	2	0	6	0	0	0	0	0	0	0	0	3	1	3	1	1	3	12
14	Male	Unmarried	Secondary	Nuclear	15,000-30,000 BDT	With parents	2	1	3	1	5	5	5	5	4	5	4	37	2	3	1	2	8	0	0	0	0	0	0	0	0	0	0	0	0	0	0	0	0	0	0	3	5	3	5	2	4	22
13	Male	Unmarried	Secondary	Nuclear	30,000-45,000 BDT	With parents	5	3	2	2	2	3	2	3	1	2	1	18	1	1	2	3	7	0	0	1	1	0	3	1	0	0	6	0	0	0	1	0	0	0	1	1	1	1	1	1	1	6
16	Female	Unmarried	Secondary	Nuclear	30,000-45,000 BDT	With parents	12	5	2	3	5	4	4	3	1	3	2	27	2	3	2	1	8	1	2	1	0	3	1	2	1	3	14	3	1	0	1	0	1	0	6	3	2	5	3	2	4	19
17	Male	Married	Secondary	Nuclear	15,000-30,000 BDT	With parents	7	2	2	2	1	1	1	1	1	1	1	11	1	2	5	3	11	0	0	0	0	0	0	0	0	0	0	0	0	0	0	0	0	0	0	1	2	2	2	3	3	13
15	Male	Unmarried	Secondary	Nuclear	<15,000 BDT	With parents	7	5	5	2	1	3	1	1	5	3	1	22	3	3	1	1	8	2	1	1	3	1	3	2	1	2	16	0	0	1	1	1	1	1	5	1	4	1	1	3	3	13
16	Male	In a relationship	Secondary	Joint	>45,000 BDT	With parents	20	12	2	3	2	3	5	2	4	2	4	27	3	2	4	3	12	1	3	1	2	1	2	1	2	3	16	1	2	1	3	1	2	3	13	2	1	3	5	4	1	16
14	Male	Unmarried	Secondary	Nuclear	>45,000 BDT	With parents	2	1	1	3	1	1	1	3	3	3	1	17	1	1	1	1	4	0	0	0	0	0	0	0	0	0	0	0	0	0	0	0	0	0	0	1	1	1	1	1	1	6
14	Male	Unmarried	Secondary	Nuclear	>45,000 BDT	With parents	1	0.5	1	3	1	1	1	3	1	3	1	15	1	1	1	1	4	0	0	0	0	0	0	0	0	0	0	0	0	0	0	0	0	0	0	1	1	1	1	1	1	6
18	Male	Unmarried	Secondary	Nuclear	15,000-30,000 BDT	With parents	2	2	5	1	5	1	2	1	1	1	1	18	1	2	1	1	5	0	0	0	0	0	0	0	0	0	0	0	0	0	0	0	0	0	0	3	1	3	1	1	2	11
17	Male	In a relationship	Secondary	Nuclear	30,000-45,000 BDT	With parents	9	2	3	4	2	1	3	4	3	3	1	24	2	3	1	3	9	1	1	1	3	3	3	3	3	0	18	2	3	2	0	1	3	0	11	2	3	1	5	1	4	16
19	Male	In a relationship	Secondary	Nuclear	30,000-45,000 BDT	With parents	14	12	5	1	1	1	1	1	1	1	1	13	2	2	2	2	8	0	0	0	0	0	0	0	0	0	0	0	0	0	0	0	0	0	0	5	5	5	5	5	5	30
19	Male	Unmarried	Secondary	Nuclear	30,000-45,000 BDT	With parents	6	3	2	5	1	1	1	1	1	5	5	22	1	2	4	1	8	0	0	0	0	0	0	1	1	0	2	0	0	1	0	1	0	0	2	1	2	2	2	1	1	9
13	Male	Unmarried	Secondary	Nuclear	15,000-30,000 BDT	With parents	#NULL!	#NULL!	2	3	1	2	1	1	1	1	1	13	1	1	1	1	4	0	0	0	0	3	0	0	0	0	3	0	0	0	0	0	0	0	0	3	3	3	3	2	4	18
14	Male	Unmarried	Higher secondary	Nuclear	15,000-30,000 BDT	Without parents	8	8	5	4	4	3	3	3	3	4	4	33	3	4	3	4	14	1	2	2	1	3	1	3	1	3	17	1	3	2	1	3	3	3	16	1	2	2	3	2	2	12
14	Male	Unmarried	Higher secondary	Nuclear	15,000-30,000 BDT	Without parents	8	8	5	4	4	3	3	3	3	4	4	33	3	4	3	4	14	1	2	2	1	3	1	3	1	3	17	1	3	2	1	3	3	3	16	1	2	2	3	2	2	12
14	Male	Unmarried	Secondary	Nuclear	30,000-45,000 BDT	With parents	5	3	2	2	2	3	2	3	1	2	1	18	1	1	2	3	7	0	0	1	1	0	3	3	0	0	8	0	0	0	1	1	0	1	3	4	4	4	4	4	4	24
15	Male	Unmarried	Secondary	Joint	30,000-45,000 BDT	With parents	1	1	1	3	1	4	3	2	1	1	3	19	2	1	4	3	10	2	0	1	0	1	0	1	0	3	8	0	1	1	0	1	0	1	4	2	1	2	2	2	2	11
14	Male	Unmarried	Secondary	Nuclear	>45,000 BDT	With parents	5	1	2	1	1	1	1	2	1	2	1	12	1	1	1	1	4	0	0	0	0	0	0	0	0	0	0	0	0	0	0	0	0	0	0	1	1	1	1	1	1	6
14	Male	Unmarried	Secondary	Joint	<15,000 BDT	With parents	2	3	1	1	1	1	1	1	1	1	1	9	4	2	3	3	12	1	0	0	0	0	0	0	0	0	1	0	0	0	0	0	0	0	0	3	3	4	3	4	1	18
16	Male	Unmarried	Higher secondary	Joint	>45,000 BDT	Without parents	6	6	3	1	3	1	1	3	1	3	1	17	1	3	5	1	10	0	0	2	0	2	2	2	2	2	12	2	2	2	0	2	0	2	10	1	2	1	2	1	1	8
14	Female	Unmarried	Secondary	Joint	15,000-30,000 BDT	With parents	6	2	2	1	1	1	3	1	1	1	1	12	1	1	1	1	4	0	0	0	0	0	0	1	2	0	3	0	0	0	0	0	0	0	0	5	5	4	4	3	5	26
16	Male	Unmarried	Secondary	Nuclear	>45,000 BDT	With parents	4	3	3	4	1	1	1	1	3	1	1	16	1	1	4	4	10	0	0	0	0	0	0	0	0	0	0	3	0	0	0	0	0	0	3	1	3	3	1	3	1	12
13	Male	Unmarried	Secondary	Joint	>45,000 BDT	With parents	9	4	3	5	2	1	1	1	2	5	2	22	1	1	3	3	8	0	0	0	0	0	0	1	0	0	1	0	1	0	1	0	0	0	2	3	2	2	1	1	1	10
19	Male	Unmarried	Secondary	Nuclear	>45,000 BDT	With parents	7	2	2	1	1	1	1	3	1	5	3	18	1	1	4	2	8	2	1	0	3	3	2	3	0	0	14	1	0	3	0	0	3	0	7	5	1	5	1	2	2	16
15	Male	Unmarried	Secondary	Nuclear	15,000-30,000 BDT	With parents	4	3	2	3	3	1	1	4	1	1	3	19	2	1	2	2	7	0	0	0	0	2	0	1	0	0	3	0	0	1	0	0	0	0	1	3	1	2	1	1	1	9
16	Male	Unmarried	Secondary	Nuclear	15,000-30,000 BDT	With parents	#NULL!	1	1	1	1	1	1	1	1	2	1	10	1	1	1	1	4	0	1	0	1	1	3	0	0	0	6	1	1	1	0	1	1	2	7	1	1	1	1	1	1	6
17	Male	Unmarried	Secondary	Nuclear	>45,000 BDT	With parents	2	3	3	2	2	3	4	2	1	1	1	19	1	2	3	1	7	1	0	2	0	3	0	0	2	0	8	2	1	2	3	2	0	0	10	4	5	2	3	1	5	20
17	Male	Unmarried	Secondary	Nuclear	>45,000 BDT	With parents	2	3	3	2	2	3	4	2	1	1	1	19	1	2	3	1	7	1	0	2	0	3	0	0	2	0	8	2	1	2	3	2	0	0	10	4	5	2	3	1	5	20
17	Male	Unmarried	Secondary	Nuclear	15,000-30,000 BDT	Only father or mother	5	2	4	3	4	2	3	5	3	2	4	30	4	3	3	2	12	1	2	3	2	0	1	1	2	0	12	0	2	3	2	2	1	1	11	3	4	5	3	3	2	20
14	Male	Unmarried	Secondary	Nuclear	30,000-45,000 BDT	With parents	1	1	2	2	1	3	3	2	1	2	2	18	3	1	2	1	7	0	0	0	2	2	0	2	0	0	6	0	0	0	1	0	0	0	1	3	3	3	3	2	2	16
10	Male	Unmarried	Secondary	Joint	15,000-30,000 BDT	With parents	1	2	2	2	3	1	3	2	1	1	1	16	2	1	2	2	7	0	0	0	0	0	1	0	1	3	5	2	1	0	0	0	1	0	4	2	1	1	1	2	1	8
14	Male	Unmarried	Secondary	Nuclear	<15,000 BDT	With parents	4	3	4	1	3	1	1	3	1	3	1	18	1	3	3	1	8	0	0	0	0	0	0	0	0	0	0	0	0	0	0	0	0	0	0	1	1	1	1	1	1	6
19	Male	Unmarried	Higher secondary	Nuclear	>45,000 BDT	With parents	10	4	3	4	1	4	1	4	2	1	3	23	2	2	3	3	10	0	0	0	0	3	0	0	0	0	3	0	0	0	0	0	2	3	5	1	3	1	1	5	5	16
18	Male	Unmarried	Secondary	Nuclear	15,000-30,000 BDT	With parents	4	2	1	1	1	1	1	1	1	1	2	10	1	2	1	1	5	0	0	0	0	0	0	0	0	0	0	0	0	0	0	0	0	0	0	3	3	3	3	3	3	18
13	Female	Unmarried	Secondary	Nuclear	30,000-45,000 BDT	With parents	9	3	3	4	2	3	4	3	3	3	3	28	3	2	3	2	10	2	1	2	2	1	2	2	1	2	15	1	1	2	3	1	2	2	12	3	2	2	3	3	2	15
18	Female	Unmarried	Higher secondary	Nuclear	>45,000 BDT	With parents	6	5	5	4	4	4	5	4	3	2	5	36	4	5	5	4	18	0	0	1	1	2	1	1	1	0	7	1	1	0	1	1	2	1	7	4	3	4	4	4	4	23
14	Male	Unmarried	Secondary	Joint	15,000-30,000 BDT	With parents	9	2	2	3	2	1	3	4	3	2	1	21	3	4	2	3	12	0	0	1	2	3	1	2	3	3	15	1	2	1	2	1	0	0	7	1	2	1	2	3	4	13
17	Male	Unmarried	Secondary	Joint	<15,000 BDT	With parents	8	4	1	1	1	1	1	1	1	1	1	9	5	4	2	3	14	1	0	0	0	3	2	3	0	3	12	0	3	1	2	3	1	3	13	1	4	2	5	3	4	19
15	Male	Unmarried	Secondary	Nuclear	15,000-30,000 BDT	Only father or mother	12	6	5	5	5	5	1	1	1	1	1	25	5	5	5	1	16	0	0	0	0	0	0	0	1	0	1	0	0	0	0	0	0	0	0	4	4	1	1	1	1	12
18	Male	Unmarried	Higher secondary	Nuclear	30,000-45,000 BDT	With parents	6	4	5	5	5	3	4	4	3	3	2	34	1	3	5	4	13	3	3	2	2	3	2	2	1	3	21	1	1	3	3	3	2	1	14	2	3	4	4	2	3	18
14	Male	Unmarried	Secondary	Nuclear	>45,000 BDT	With parents	3	3	3	5	1	1	1	1	1	5	1	19	1	1	5	1	8	0	0	0	3	0	3	0	0	0	6	0	0	0	0	0	0	0	0	2	1	2	2	1	2	10
18	Male	Unmarried	Secondary	Joint	15,000-30,000 BDT	With parents	4	1	3	3	1	1	1	2	1	1	1	14	1	3	3	5	12	1	0	0	0	0	0	0	0	0	1	0	1	1	0	0	0	0	2	3	4	3	4	3	4	21
16	Male	Unmarried	Secondary	Nuclear	>45,000 BDT	With parents	5	5	2	2	2	3	3	3	3	4	2	24	3	4	4	2	13	2	1	1	1	1	1	2	2	0	11	0	0	0	0	0	0	0	0	1	1	1	1	1	1	6
18	Male	Unmarried	Secondary	Joint	15,000-30,000 BDT	Only father or mother	3	1	3	2	3	3	2	1	1	2	1	18	1	1	3	3	8	0	0	0	0	0	0	0	1	0	1	0	0	1	0	0	0	0	1	3	3	3	1	3	3	16
14	Male	In a relationship	Secondary	Nuclear	>45,000 BDT	With parents	22	22	5	5	5	1	1	2	2	1	1	23	1	1	1	1	4	0	0	1	2	1	2	1	1	3	11	1	2	1	2	1	2	1	10	3	3	3	3	3	3	18
14	Male	Unmarried	Secondary	Nuclear	>45,000 BDT	With parents	1	2	2	3	1	1	1	1	1	1	1	12	1	1	3	1	6	0	0	0	0	0	0	0	0	0	0	0	0	0	0	0	0	0	0	3	3	3	4	3	3	19
18	Male	Unmarried	Higher secondary	Nuclear	<15,000 BDT	With parents	10	8	5	4	5	4	3	3	4	3	4	35	4	5	4	5	18	1	2	2	2	3	1	1	0	3	15	1	1	2	3	3	3	3	16	2	2	2	2	3	3	14
17	Male	Unmarried	Higher secondary	Nuclear	>45,000 BDT	With parents	15	15	5	5	5	5	5	5	5	5	5	45	5	5	5	5	20	3	1	0	1	3	0	3	0	0	11	3	3	3	3	3	3	3	21	5	5	5	5	5	5	30
18	Male	Unmarried	Higher secondary	Nuclear	>45,000 BDT	With parents	15	15	5	5	5	5	5	5	5	5	5	45	5	5	5	5	20	3	1	0	1	3	0	3	0	0	11	3	3	3	0	0	3	3	15	5	5	5	5	5	5	30
15	Male	Unmarried	Secondary	Nuclear	30,000-45,000 BDT	With parents	5	2	2	2	2	3	3	3	3	2	3	23	2	3	3	2	10	1	2	2	1	1	2	1	2	3	15	1	2	2	1	2	1	2	11	2	3	3	2	3	3	16
12	Male	Unmarried	Secondary	Joint	15,000-30,000 BDT	With parents	7	3	3	1	1	1	1	1	1	1	1	11	1	1	1	1	4	0	1	0	1	0	0	0	0	3	5	0	1	2	0	0	0	1	4	1	3	2	1	1	1	9
17	Male	Unmarried	Secondary	Nuclear	>45,000 BDT	With parents	4	2	1	1	1	1	1	1	1	1	1	9	1	1	1	1	4	3	3	3	3	3	3	3	3	0	24	0	0	0	0	0	0	0	0	3	5	4	3	5	3	23
17	Male	Unmarried	Higher secondary	Joint	30,000-45,000 BDT	With parents	14	8	3	3	2	2	4	2	4	4	1	25	2	3	4	3	12	1	0	3	0	0	0	2	1	0	7	0	1	2	0	2	1	3	9	2	3	4	3	3	4	19
18	Male	In a relationship	Secondary	Nuclear	>45,000 BDT	With parents	6	4	2	1	4	5	1	2	1	4	1	21	1	1	4	1	7	0	0	0	1	1	3	0	1	3	9	1	1	3	0	0	2	2	9	3	3	5	4	3	3	21
17	Male	Unmarried	Secondary	Nuclear	15,000-30,000 BDT	With parents	14	10	3	5	3	5	3	4	1	5	4	33	1	1	3	4	9	2	2	0	0	0	0	2	1	3	10	2	2	3	3	2	2	3	17	3	3	4	4	5	5	24
17	Male	Unmarried	Secondary	Nuclear	<15,000 BDT	With parents	4	2	4	3	2	3	1	2	1	3	3	22	2	2	2	1	7	0	1	0	1	0	0	1	0	0	3	1	0	1	0	0	1	2	5	3	1	4	4	1	4	17
17	Male	Unmarried	Secondary	Nuclear	<15,000 BDT	With parents	4	3	2	1	3	4	1	2	1	4	1	19	1	2	4	1	8	1	1	1	0	0	0	0	0	0	3	1	1	0	0	1	1	0	4	4	1	1	1	1	1	9
18	Female	Unmarried	Higher secondary	Nuclear	30,000-45,000 BDT	With parents	4	1	3	1	1	3	1	1	1	1	1	13	1	1	1	1	4	0	0	0	0	0	0	0	0	0	0	0	0	0	0	0	1	0	1	4	5	1	5	1	3	19
18	Male	Unmarried	Secondary	Nuclear	<15,000 BDT	With parents	3	2	1	1	1	1	1	1	1	1	1	9	1	1	1	1	4	0	0	1	0	0	0	0	0	0	1	1	1	1	0	0	0	0	3	5	3	3	3	3	3	20
16	Male	Unmarried	Secondary	Nuclear	>45,000 BDT	With parents	6	3	1	1	1	1	1	1	1	1	1	9	1	1	1	1	4	0	0	0	0	0	0	0	0	0	0	0	0	0	0	0	0	0	0	1	1	1	1	2	1	7
16	Male	Unmarried	Secondary	Nuclear	>45,000 BDT	With parents	6	6	2	1	1	1	1	1	1	1	1	10	1	1	1	1	4	0	0	0	0	0	0	0	0	0	0	0	0	0	0	0	0	0	0	1	1	1	1	2	1	7
16	Male	Unmarried	Secondary	Nuclear	>45,000 BDT	With parents	6	6	2	1	1	1	1	1	1	1	1	10	1	1	1	1	4	0	0	0	0	0	0	0	0	0	0	0	0	0	0	0	0	0	0	1	1	1	1	2	1	7
16	Male	Unmarried	Secondary	Nuclear	>45,000 BDT	With parents	6	6	2	1	1	1	1	1	1	1	1	10	1	1	1	1	4	0	0	0	0	0	0	0	0	0	0	0	0	0	0	0	0	0	0	1	1	1	1	2	1	7
16	Male	Unmarried	Secondary	Nuclear	>45,000 BDT	With parents	6	6	2	1	1	1	1	1	1	1	1	10	1	1	1	1	4	0	0	0	0	0	0	0	0	0	0	0	0	0	0	0	0	0	0	1	1	1	1	1	1	6
17	Male	Unmarried	Secondary	Nuclear	<15,000 BDT	With parents	9	10	2	5	4	2	3	5	2	2	2	27	2	3	4	2	11	0	1	2	3	2	2	2	2	3	17	1	1	2	1	1	3	1	10	2	5	1	3	4	2	17
16	Male	Unmarried	Secondary	Joint	>45,000 BDT	With parents	4	1	1	1	1	1	1	1	1	1	1	9	1	1	1	1	4	0	0	0	0	0	0	0	0	0	0	0	0	0	0	0	0	0	0	1	1	1	1	1	2	7
16	Male	Unmarried	Secondary	Joint	>45,000 BDT	With parents	4	1	1	1	1	1	1	1	1	1	1	9	1	1	1	1	4	0	0	0	0	0	0	0	0	0	0	0	0	0	0	0	0	0	0	1	1	1	1	1	2	7
17	Male	Unmarried	Secondary	Nuclear	15,000-30,000 BDT	With parents	3	2	4	3	2	3	1	2	1	3	1	20	2	1	3	2	8	0	0	0	1	1	1	1	1	0	5	1	1	1	1	0	1	0	5	2	3	3	4	5	2	19
15	Male	Unmarried	Secondary	Nuclear	15,000-30,000 BDT	With parents	6	2	3	2	2	2	1	1	1	1	2	15	1	1	2	2	6	0	1	1	2	1	1	2	1	0	9	1	1	1	1	1	1	1	7	1	2	3	2	1	1	10
15	Male	Unmarried	Secondary	Nuclear	15,000-30,000 BDT	With parents	6	2	3	2	2	2	1	1	4	1	2	18	1	1	2	2	6	0	1	1	2	1	1	2	1	0	9	1	1	1	1	1	1	1	7	1	2	3	2	1	1	10
16	Female	Unmarried	Secondary	Nuclear	30,000-45,000 BDT	With parents	3	0.5	1	1	1	1	1	1	1	1	1	9	1	1	1	1	4	0	1	0	0	1	0	0	0	3	5	0	0	1	0	1	1	1	4	3	2	1	1	1	1	9
17	Male	Unmarried	Higher secondary	Joint	15,000-30,000 BDT	With parents	8	8	5	2	3	1	1	2	1	5	1	21	1	1	1	2	5	1	0	2	1	0	0	1	0	0	5	0	0	1	0	0	3	0	4	2	3	3	2	1	1	12
14	Male	Unmarried	Secondary	Nuclear	<15,000 BDT	With parents	10	7	4	1	3	3	3	2	1	3	3	23	1	4	4	3	12	0	1	2	2	1	2	2	1	2	13	0	2	0	3	0	2	1	8	1	2	3	4	5	1	16
18	Male	Unmarried	Higher secondary	Nuclear	<15,000 BDT	Only father or mother	4	2	5	4	4	4	4	5	3	3	2	34	4	4	5	2	15	2	1	1	1	2	1	2	1	3	14	1	1	2	0	1	1	1	7	3	3	3	4	3	3	19
19	Male	Married	Higher secondary	Joint	>45,000 BDT	Without parents	5	3	4	4	4	5	4	4	1	5	2	33	4	4	4	3	15	2	1	2	0	0	0	1	0	0	6	0	0	0	0	0	0	0	0	2	2	3	3	2	3	15
16	Male	In a relationship	Secondary	Joint	>45,000 BDT	With parents	12	5	1	1	1	3	3	1	1	1	1	13	2	3	2	3	10	3	0	2	1	2	2	0	0	3	13	0	0	0	1	0	1	2	4	5	5	5	5	5	5	30
18	Male	Unmarried	Higher secondary	Nuclear	<15,000 BDT	With parents	8	6	5	3	2	4	4	4	3	3	1	29	2	3	4	4	13	1	2	3	0	2	0	0	3	2	13	3	1	3	0	0	3	3	13	2	3	3	4	3	2	17
18	Male	Unmarried	Higher secondary	Joint	15,000-30,000 BDT	With parents	1	2	2	2	1	3	2	3	3	2	1	19	4	3	4	5	16	1	0	0	0	0	0	1	1	0	3	0	0	3	1	1	2	0	7	5	3	1	1	1	3	14
19	Male	In a relationship	Higher secondary	Nuclear	>45,000 BDT	With parents	14	12	5	1	1	1	1	1	1	1	1	13	2	2	1	3	8	1	1	0	0	0	1	0	1	0	4	1	0	1	3	1	0	0	6	5	5	5	5	5	5	30
13	Male	Unmarried	Secondary	Nuclear	>45,000 BDT	With parents	4	2	1	1	1	1	1	1	1	1	1	9	1	1	1	1	4	0	0	0	0	0	0	0	0	0	0	0	0	0	0	0	0	0	0	1	1	1	1	1	1	6
17	Male	Unmarried	Secondary	Nuclear	>45,000 BDT	With parents	15	5	4	2	1	3	5	4	4	5	1	29	1	3	3	3	10	0	0	0	3	2	3	1	0	2	11	1	2	3	2	2	2	0	12	3	2	1	2	1	3	12
18	Male	In a relationship	Secondary	Joint	15,000-30,000 BDT	With parents	10	7	1	1	1	1	1	1	1	1	1	9	1	1	1	1	4	3	3	3	3	1	3	3	3	3	25	3	3	1	3	3	3	3	19	4	4	4	4	4	4	24
16	Male	Unmarried	Secondary	Nuclear	30,000-45,000 BDT	With parents	3	1	5	1	2	1	1	3	1	5	1	20	1	1	1	1	4	0	0	1	1	1	0	0	1	0	4	1	1	1	0	0	1	1	5	5	4	4	1	5	5	24
13	Male	Unmarried	Secondary	Joint	15,000-30,000 BDT	With parents	1	1	2	2	2	2	2	2	2	2	2	18	1	2	1	1	5	0	0	0	0	0	1	0	1	0	2	0	0	0	0	0	0	0	0	3	1	4	1	2	3	14
15	Male	Unmarried	Secondary	Nuclear	15,000-30,000 BDT	With parents	3	1	3	4	2	2	1	2	1	4	1	20	1	1	2	1	5	0	0	2	2	3	0	0	1	0	8	2	1	1	2	1	1	2	10	4	3	4	3	1	3	18
18	Male	Unmarried	Secondary	Nuclear	15,000-30,000 BDT	With parents	8	5	5	5	1	2	3	3	3	1	1	24	5	2	2	3	12	0	1	1	1	1	1	2	1	2	10	1	1	1	2	3	3	2	13	5	5	5	5	5	5	30
13	Male	Unmarried	Secondary	Nuclear	<15,000 BDT	With parents	3	1	4	1	2	2	1	1	1	1	1	14	1	2	1	1	5	0	0	0	0	0	0	0	0	0	0	0	0	0	0	0	1	0	1	1	1	3	1	1	1	8
16	Male	Unmarried	Secondary	Nuclear	15,000-30,000 BDT	With parents	2	2	4	5	4	4	1	4	2	1	2	27	1	2	5	2	10	0	0	0	0	1	0	1	0	0	2	1	0	0	0	0	0	0	1	3	3	2	4	2	3	17
17	Male	Unmarried	Secondary	Nuclear	>45,000 BDT	Only father or mother	9	3	3	3	2	4	4	5	1	2	1	25	4	2	3	4	13	0	2	3	3	1	1	1	3	0	14	2	1	3	1	1	0	0	8	2	2	3	4	4	5	20
17	Male	Unmarried	Secondary	Nuclear	>45,000 BDT	Only father or mother	9	3	3	3	2	4	4	4	1	2	1	24	4	2	3	4	13	0	2	3	3	1	1	1	3	0	14	2	1	3	1	1	0	0	8	2	2	3	4	4	5	20
16	Male	Unmarried	Secondary	Joint	15,000-30,000 BDT	With parents	10	10	3	2	2	2	3	3	1	1	1	18	1	1	1	1	4	0	0	0	0	0	0	0	0	0	0	0	0	0	0	0	0	0	0	1	1	3	2	1	1	9
16	Female	Unmarried	Secondary	Nuclear	15,000-30,000 BDT	With parents	2	2	2	1	1	1	1	1	1	2	1	11	1	1	1	1	4	0	0	0	0	0	0	1	0	0	1	0	0	0	3	0	2	0	5	3	4	2	1	1	1	12
17	Male	Unmarried	Secondary	Joint	15,000-30,000 BDT	With parents	6	7	2	1	1	1	2	1	1	1	2	12	1	1	3	3	8	1	2	3	2	3	3	3	3	3	23	3	3	3	3	2	2	3	19	3	3	2	1	3	4	16
18	Male	Unmarried	Secondary	Joint	15,000-30,000 BDT	With parents	5	2	1	1	1	1	1	1	1	1	1	9	1	1	1	1	4	0	0	0	0	3	0	0	0	0	3	0	0	0	0	0	0	0	0	3	1	1	1	1	1	8
19	Male	Unmarried	Secondary	Nuclear	>45,000 BDT	With parents	3	2	3	1	3	1	1	4	1	5	1	20	1	4	4	2	11	0	1	0	0	0	0	0	0	0	1	0	0	1	0	0	1	0	2	1	1	3	1	1	2	9
16	Male	Unmarried	Secondary	Joint	<15,000 BDT	With parents	8	2	2	2	2	3	1	2	1	2	1	16	1	2	1	3	7	0	1	0	1	0	0	0	0	3	5	0	1	2	3	1	2	0	9	3	3	3	3	3	3	18
16	Male	Unmarried	Secondary	Joint	30,000-45,000 BDT	Only father or mother	2	30	4	2	3	2	1	3	1	1	1	18	1	3	4	4	12	1	0	0	0	3	0	0	0	0	4	0	0	0	0	0	0	0	0	1	1	1	2	3	3	11
10	Male	Unmarried	Secondary	Nuclear	15,000-30,000 BDT	With parents	5	4	1	1	1	1	3	1	1	2	1	12	1	1	1	1	4	0	0	0	0	0	0	0	0	0	0	0	0	0	0	0	0	0	0	1	1	1	1	1	1	6
15	Female	Unmarried	Secondary	Nuclear	>45,000 BDT	With parents	5	1	3	1	2	3	1	1	1	2	1	15	1	1	3	1	6	2	0	3	3	0	0	1	0	0	9	0	0	0	0	0	0	0	0	1	2	3	4	5	1	16
12	Male	Unmarried	Secondary	Joint	15,000-30,000 BDT	With parents	7	3	2	3	2	1	2	4	3	2	4	23	3	5	3	2	13	0	0	1	2	3	2	1	1	2	12	1	2	1	2	1	2	1	10	1	2	5	3	4	3	18
18	Male	Unmarried	Secondary	Joint	30,000-45,000 BDT	With parents	1	1	5	2	1	2	1	1	1	4	2	19	1	1	3	1	6	0	0	2	2	0	0	0	2	0	6	0	0	0	0	3	0	0	3	1	1	1	1	1	1	6
15	Male	Unmarried	Secondary	Joint	15,000-30,000 BDT	With parents	6	4	1	2	1	1	1	2	1	2	1	12	1	1	2	1	5	0	0	0	0	0	0	0	0	0	0	0	0	1	0	0	0	0	1	1	1	1	1	1	1	6
17	Male	Unmarried	Secondary	Nuclear	30,000-45,000 BDT	With parents	16	4	3	4	1	2	1	3	1	1	1	17	1	2	1	5	9	0	1	0	3	2	1	2	1	2	12	0	1	2	0	0	1	3	7	4	4	5	4	2	1	20
16	Male	Unmarried	Secondary	Nuclear	>45,000 BDT	Only father or mother	1	1	1	2	3	1	1	1	1	1	1	12	3	1	1	1	6	0	0	0	0	0	0	0	0	0	0	0	0	0	0	0	0	2	2	1	2	1	2	1	1	8
18	Male	Unmarried	Secondary	Nuclear	<15,000 BDT	With parents	4	1	2	1	3	1	1	1	1	3	1	14	1	2	3	4	10	1	0	2	0	3	0	0	0	0	6	0	0	1	0	0	0	3	4	3	1	4	1	2	1	12
18	Male	Married	Secondary	Nuclear	<15,000 BDT	With parents	4	1	2	1	3	1	1	1	1	3	1	14	1	2	4	5	12	1	0	2	0	3	0	0	0	3	9	0	0	1	0	0	0	3	4	3	1	4	1	2	1	12
18	Male	Unmarried	Higher secondary	Nuclear	<15,000 BDT	With parents	8	1	2	1	3	1	1	1	1	3	1	14	1	2	3	4	10	1	0	2	0	3	0	0	0	3	9	0	0	1	0	0	0	3	4	3	1	4	1	2	1	12
18	Male	Married	Higher secondary	Nuclear	<15,000 BDT	With parents	5	2	1	1	2	1	1	1	2	5	4	18	1	1	3	2	7	0	0	0	1	0	2	3	0	0	6	0	0	3	0	0	1	0	4	4	1	1	3	1	1	11
17	Male	Unmarried	Higher secondary	Nuclear	15,000-30,000 BDT	With parents	6	3	4	1	2	1	1	2	1	3	3	18	2	1	2	3	8	0	0	1	0	3	3	1	0	0	8	0	2	0	0	0	0	0	2	1	4	3	1	1	1	11
15	Male	Unmarried	Secondary	Nuclear	<15,000 BDT	With parents	3	3	4	1	4	1	1	5	1	1	1	19	3	3	3	3	12	1	1	1	1	1	1	1	1	3	11	1	1	1	2	3	3	2	13	5	5	5	5	5	5	30
18	Male	Unmarried	Secondary	Joint	15,000-30,000 BDT	With parents	6	3	2	1	3	1	1	3	1	3	1	16	1	3	3	1	8	1	0	0	0	0	0	0	0	0	1	0	0	0	0	0	0	0	0	2	2	4	3	1	1	13
17	Male	In a relationship	Secondary	Nuclear	15,000-30,000 BDT	With parents	12	6	1	1	3	3	4	2	5	1	4	24	3	4	4	4	15	3	3	1	3	3	3	2	2	3	23	1	2	1	1	1	1	1	8	3	1	4	2	1	3	14
17	Male	In a relationship	Secondary	Nuclear	>45,000 BDT	With parents	12	1	1	1	1	1	3	2	3	5	5	22	1	1	2	3	7	0	0	0	0	0	0	0	0	0	0	0	0	0	0	0	0	0	0	2	2	2	2	2	2	12
14	Male	Unmarried	Secondary	Nuclear	15,000-30,000 BDT	With parents	2	2	4	2	1	3	1	1	1	4	1	18	2	1	1	1	5	0	0	0	0	0	0	0	0	0	0	0	0	0	0	0	0	0	0	4	5	5	1	3	2	20
19	Male	In a relationship	Higher secondary	Nuclear	<15,000 BDT	Only father or mother	5	2	5	1	1	2	3	3	5	5	1	26	3	1	3	3	10	1	1	1	1	1	3	1	0	3	12	1	1	1	1	1	1	1	7	2	1	1	2	3	3	12
17	Male	Unmarried	Secondary	Joint	<15,000 BDT	With parents	4	1	2	1	1	1	1	1	1	2	1	11	1	1	1	1	4	0	0	1	0	0	0	1	0	0	2	0	0	0	0	0	0	1	1	2	2	2	2	2	2	12
16	Male	Unmarried	Secondary	Nuclear	<15,000 BDT	With parents	11	1	3	1	1	3	2	1	5	1	4	21	2	3	2	4	11	3	0	0	0	0	0	1	0	0	4	0	0	0	0	0	0	0	0	3	1	1	4	1	1	11
19	Male	Unmarried	Secondary	Nuclear	>45,000 BDT	Only father or mother	18	2	2	1	3	1	1	2	1	4	3	18	3	1	2	4	10	0	0	0	0	0	0	0	0	0	0	0	0	0	0	0	0	0	0	3	3	4	3	3	3	19
16	Female	Unmarried	Secondary	Nuclear	30,000-45,000 BDT	With parents	5	1	3	1	2	3	1	1	1	2	1	15	1	1	3	2	7	1	1	3	3	2	3	2	0	0	15	0	3	3	0	3	3	3	15	3	4	4	3	2	2	18
11	Male	Unmarried	Secondary	Joint	15,000-30,000 BDT	With parents	6	3	1	2	1	2	3	3	3	2	2	19	1	2	5	4	12	1	0	0	0	0	1	0	2	3	7	1	0	1	0	2	1	0	5	1	2	4	3	2	1	13
15	Male	Unmarried	Secondary	Nuclear	15,000-30,000 BDT	With parents	14	3	2	3	1	3	1	5	1	2	1	19	3	2	4	3	12	2	0	3	0	0	0	1	0	0	6	0	0	0	3	0	0	1	4	3	2	2	2	2	1	12
16	Male	Unmarried	Higher secondary	Joint	<15,000 BDT	Without parents	6	5	5	4	3	4	5	4	3	5	5	38	1	3	5	4	13	3	3	3	3	0	1	1	1	3	18	3	3	1	0	1	1	1	10	2	3	2	5	4	3	19
15	Male	Unmarried	Secondary	Nuclear	>45,000 BDT	With parents	9	5	4	2	1	2	1	1	1	4	1	17	2	1	2	1	6	1	0	1	0	0	1	2	1	0	6	0	2	2	0	0	2	2	8	4	3	3	3	3	1	17
16	Female	Unmarried	Secondary	Nuclear	30,000-45,000 BDT	With parents	10	6	4	2	5	2	5	1	1	5	5	30	4	1	5	5	15	0	0	3	3	3	0	3	2	0	14	3	0	0	0	0	1	0	4	4	3	4	5	1	3	20
17	Male	Unmarried	Secondary	Nuclear	30,000-45,000 BDT	With parents	3	3	1	1	2	2	2	1	1	1	1	12	1	1	3	1	6	0	0	0	0	3	0	0	0	0	3	0	0	0	0	0	0	0	0	1	1	1	1	3	1	8
16	Male	Unmarried	Secondary	Joint	>45,000 BDT	With parents	1	1	1	1	2	1	1	3	5	3	3	20	1	1	2	1	5	1	2	0	1	0	1	1	1	0	7	2	1	1	0	2	0	2	8	1	1	2	1	1	2	8
15	Male	Unmarried	Secondary	Joint	15,000-30,000 BDT	With parents	2	2	1	5	1	1	1	1	1	1	1	13	1	1	1	1	4	0	0	0	0	0	0	0	0	0	0	0	0	3	0	0	0	0	3	1	1	1	1	1	1	6
18	Male	Unmarried	Secondary	Joint	<15,000 BDT	With parents	5	4	4	3	2	2	2	2	2	2	2	21	2	2	2	2	8	1	2	3	3	3	3	3	3	3	24	2	3	2	3	2	2	2	16	3	3	3	3	3	3	18
18	Male	Unmarried	Higher secondary	Nuclear	15,000-30,000 BDT	Without parents	3	1	2	1	1	1	1	3	1	1	1	12	1	1	3	1	6	0	0	0	0	0	0	0	0	0	0	0	0	0	0	0	0	0	0	1	1	1	1	1	1	6
17	Male	Unmarried	Secondary	Nuclear	<15,000 BDT	With parents	5	3	4	2	1	3	5	2	1	3	3	24	1	2	3	2	8	1	3	1	2	1	0	0	3	3	14	3	3	3	3	3	3	3	21	5	1	1	3	1	5	16
16	Male	Unmarried	Secondary	Nuclear	<15,000 BDT	With parents	7	4	3	3	3	1	5	4	3	1	1	24	4	1	3	3	11	1	1	2	1	0	0	2	0	0	7	1	1	0	0	0	0	1	3	1	1	3	1	1	3	10
16	Male	Unmarried	Higher secondary	Joint	<15,000 BDT	With parents	6	5	5	4	3	4	5	4	3	5	5	38	1	3	5	4	13	3	3	3	3	0	1	1	1	3	18	3	3	1	0	0	1	1	9	2	3	2	5	4	3	19
14	Male	Unmarried	Secondary	Nuclear	30,000-45,000 BDT	With parents	5	1	2	1	3	2	1	2	1	3	1	16	2	2	2	1	7	0	0	0	0	0	0	0	0	0	0	0	0	0	0	0	0	0	0	1	1	1	1	1	1	6
16	Male	Unmarried	Secondary	Nuclear	>45,000 BDT	With parents	6	6	1	1	2	1	1	2	2	2	2	14	2	1	2	1	6	1	1	1	1	1	1	1	1	3	11	1	1	1	1	1	1	1	7	5	4	5	4	5	5	28
19	Male	Unmarried	Higher secondary	Joint	15,000-30,000 BDT	With parents	#NULL!	1	1	1	1	1	1	1	1	1	1	9	1	1	1	1	4	0	0	0	0	3	0	0	0	0	3	0	0	0	0	0	0	0	0	3	3	3	4	2	3	18
16	Male	Unmarried	Higher secondary	Nuclear	30,000-45,000 BDT	With parents	#NULL!	#NULL!	1	1	1	1	1	1	1	1	1	9	1	1	1	1	4	0	0	0	0	0	0	0	0	0	0	0	0	0	0	0	0	0	0	1	1	1	2	2	1	8
16	Male	Unmarried	Secondary	Nuclear	<15,000 BDT	With parents	9	3	4	3	1	1	3	1	1	5	1	20	1	1	1	2	5	1	0	0	0	0	0	0	0	0	1	0	0	0	0	0	0	0	0	3	3	2	3	4	2	17
18	Male	Unmarried	Higher secondary	Joint	<15,000 BDT	With parents	2	1	1	1	1	1	1	1	1	1	1	9	1	1	1	1	4	0	0	0	0	0	0	0	0	0	0	0	0	0	0	0	0	0	0	2	2	2	2	2	2	12
14	Male	Unmarried	Secondary	Joint	15,000-30,000 BDT	With parents	7	6	5	4	3	4	5	4	4	2	2	33	3	4	4	5	16	2	2	3	1	2	1	3	2	0	16	2	3	1	2	2	3	2	15	3	2	3	4	2	3	17
17	Male	Unmarried	Secondary	Nuclear	15,000-30,000 BDT	With parents	2	21	3	2	2	2	1	2	1	4	1	18	2	1	3	2	8	0	0	0	2	0	3	3	0	0	8	2	1	2	1	2	1	0	9	4	3	4	3	4	3	21
17	Male	Unmarried	Secondary	Nuclear	15,000-30,000 BDT	With parents	2	0.35	3	2	2	2	1	2	1	4	1	18	1	1	1	1	4	1	0	3	3	1	1	1	1	3	14	0	0	0	2	2	0	0	4	4	3	4	3	4	3	21
17	Male	Unmarried	Secondary	Nuclear	15,000-30,000 BDT	With parents	2	0.35	3	2	2	2	1	2	1	4	1	18	1	1	1	1	4	1	0	3	3	3	3	3	3	3	22	0	0	0	2	2	0	0	4	4	3	4	3	4	3	21
19	Male	Unmarried	Higher secondary	Joint	30,000-45,000 BDT	With parents	4	2	1	1	1	1	1	1	1	1	1	9	1	1	1	1	4	3	3	2	0	0	0	3	0	0	11	0	0	0	0	0	0	0	0	2	3	1	1	1	1	9
13	Male	Unmarried	Secondary	Nuclear	<15,000 BDT	With parents	6	2	5	1	1	2	2	2	4	4	4	25	2	1	1	1	5	1	1	0	1	0	1	1	1	3	9	1	1	2	2	2	2	2	12	3	1	2	5	1	3	15
17	Male	In a relationship	Secondary	Nuclear	15,000-30,000 BDT	With parents	12	6	4	1	1	1	1	1	1	5	1	16	1	1	2	1	5	0	0	0	0	0	0	0	0	0	0	0	0	0	0	0	0	0	0	1	4	3	2	4	4	18
17	Male	In a relationship	Secondary	Nuclear	15,000-30,000 BDT	With parents	12	6	4	1	1	1	1	1	4	4	4	21	1	1	2	1	5	0	0	0	1	3	0	0	0	0	4	0	0	0	0	0	0	0	0	1	3	2	4	3	1	14
17	Male	In a relationship	Secondary	Nuclear	15,000-30,000 BDT	With parents	24	6	4	1	1	1	1	1	1	5	1	16	1	1	2	1	5	0	0	0	0	0	0	0	0	0	0	0	0	0	0	0	0	0	0	1	2	4	3	3	1	14
17	Male	In a relationship	Secondary	Nuclear	15,000-30,000 BDT	With parents	24	6	4	1	1	1	1	1	1	1	1	12	1	1	2	1	5	0	0	0	0	0	0	0	0	0	0	0	0	0	0	0	0	0	0	1	2	4	3	2	4	16
17	Male	In a relationship	Secondary	Nuclear	30,000-45,000 BDT	With parents	8	8	2	1	1	2	2	1	2	3	3	17	1	1	1	3	6	1	0	3	2	1	0	2	0	0	9	0	1	0	1	0	1	2	5	1	2	1	2	1	1	8
14	Male	Unmarried	Secondary	Joint	30,000-45,000 BDT	With parents	#NULL!	#NULL!	1	1	1	1	1	1	1	1	1	9	1	1	1	1	4	0	0	0	0	0	0	0	0	0	0	0	0	0	0	0	1	3	4	3	2	3	2	3	2	15
17	Male	Unmarried	Higher secondary	Nuclear	>45,000 BDT	With parents	5	2	3	3	1	3	2	1	4	2	2	21	3	2	2	2	9	0	0	1	0	1	1	2	1	3	9	1	0	1	0	0	1	0	3	2	2	4	3	2	2	15
16	Male	Unmarried	Secondary	Joint	<15,000 BDT	With parents	1	3	2	2	1	1	1	1	2	1	1	12	1	1	2	2	6	0	0	0	0	0	0	3	0	0	3	0	0	0	0	0	0	0	0	1	1	1	1	1	1	6
18	Male	Unmarried	Higher secondary	Nuclear	15,000-30,000 BDT	With parents	8	6	5	5	4	3	2	3	3	2	1	28	4	3	3	2	12	1	0	1	1	0	1	2	0	0	6	1	0	1	0	2	1	0	5	4	5	5	3	4	2	23
18	Male	Unmarried	Secondary	Nuclear	>45,000 BDT	With parents	6	5	4	3	3	5	4	2	3	4	4	32	4	3	4	3	14	1	0	3	1	0	0	3	1	0	9	1	1	0	0	0	1	1	4	5	5	5	5	5	5	30
18	Male	Unmarried	Higher secondary	Nuclear	<15,000 BDT	With parents	6	5	4	3	3	5	5	4	2	3	4	33	4	3	4	3	14	1	0	3	0	0	0	3	1	0	8	1	1	0	0	1	1	1	5	3	2	3	5	2	3	18
15	Male	In a relationship	Secondary	Nuclear	30,000-45,000 BDT	With parents	2	1	1	1	1	1	4	3	1	3	1	16	3	1	5	1	10	0	0	3	0	0	0	3	1	3	10	1	0	1	0	3	3	1	9	3	3	5	1	3	5	20
19	Male	Married	Secondary	Joint	15,000-30,000 BDT	With parents	2	2	3	2	5	2	2	3	4	3	1	25	3	3	3	1	10	0	0	1	3	3	3	3	2	0	15	1	3	0	3	3	3	2	15	1	1	2	2	2	2	10
19	Male	Unmarried	Higher secondary	Joint	15,000-30,000 BDT	With parents	6	3	3	4	3	4	5	4	1	2	3	29	4	5	4	5	18	2	1	3	2	0	1	1	2	0	12	2	1	3	0	1	1	1	9	2	3	4	5	3	3	20
15	Male	Unmarried	Secondary	Nuclear	15,000-30,000 BDT	With parents	12	6	5	5	1	5	1	1	1	5	1	25	1	2	3	1	7	0	0	0	0	0	0	0	0	0	0	0	0	0	3	0	0	0	3	5	5	5	5	5	5	30
16	Male	Unmarried	Secondary	Nuclear	15,000-30,000 BDT	With parents	8	2	3	2	2	3	2	2	2	2	4	22	2	3	4	2	11	0	0	1	2	0	1	2	1	2	9	0	1	2	0	2	0	1	6	2	1	3	2	1	3	12
18	Male	Unmarried	Secondary	Nuclear	>45,000 BDT	With parents	4	6	4	4	1	1	5	5	1	5	1	27	2	5	4	3	14	2	0	2	1	1	0	3	0	0	9	0	0	0	0	0	0	0	0	1	1	1	1	1	1	6
15	Male	Unmarried	Secondary	Nuclear	15,000-30,000 BDT	With parents	2	1	1	1	1	1	1	1	1	1	1	9	1	1	1	1	4	0	0	0	0	0	0	0	0	0	0	0	0	0	0	0	0	0	0	1	2	3	1	1	1	9
16	Male	Unmarried	Secondary	Nuclear	>45,000 BDT	With parents	3	1	1	1	1	1	1	1	1	1	1	9	1	1	1	1	4	0	0	0	0	0	0	0	0	0	0	0	0	0	0	0	0	0	0	4	2	2	2	4	2	16
19	Male	Unmarried	Secondary	Nuclear	30,000-45,000 BDT	With parents	6	3	2	2	2	2	2	2	2	5	2	21	1	2	4	1	8	0	0	0	0	0	0	1	1	0	2	0	0	1	0	1	0	0	2	1	2	2	2	1	1	9
15	Male	Unmarried	Secondary	Nuclear	>45,000 BDT	With parents	2	1	1	1	1	1	1	1	1	1	1	9	1	1	1	1	4	0	0	0	0	0	0	0	0	0	0	0	0	0	0	0	0	0	0	2	3	2	2	2	2	13
16	Male	Unmarried	Secondary	Joint	<15,000 BDT	Without parents	3	2	2	1	1	1	1	2	1	3	1	13	1	1	2	1	5	0	0	1	0	0	0	1	0	0	2	0	1	0	0	0	0	0	1	3	2	2	1	1	2	11
13	Male	Unmarried	Secondary	Nuclear	15,000-30,000 BDT	Without parents	6	2	3	2	2	2	3	2	3	2	3	22	3	2	3	2	10	0	0	1	2	0	2	1	1	2	9	1	2	2	1	2	1	1	10	3	2	2	1	2	4	14
17	Male	In a relationship	Secondary	Nuclear	>45,000 BDT	With parents	10	5	5	3	3	4	1	5	1	5	1	28	5	5	5	3	18	3	2	3	1	1	1	1	2	3	17	0	2	2	1	3	0	2	10	2	3	2	4	5	2	18
18	Male	Unmarried	Secondary	Nuclear	>45,000 BDT	With parents	18	19	1	3	3	1	1	4	5	1	3	22	1	3	2	4	10	1	2	0	3	2	2	3	1	3	17	0	2	1	0	2	1	3	9	1	2	3	5	5	1	17
17	Male	Unmarried	Secondary	Nuclear	15,000-30,000 BDT	With parents	4	1	1	2	2	2	1	1	1	1	4	15	4	1	3	2	10	1	0	2	1	0	3	1	1	3	12	2	2	1	1	2	2	3	13	2	3	5	5	1	4	20
17	Male	Unmarried	Secondary	Nuclear	>45,000 BDT	With parents	5	5	3	1	1	1	3	1	4	2	3	19	5	3	4	1	13	0	0	2	1	3	0	1	0	0	7	1	0	0	0	0	0	3	4	1	2	3	1	2	4	13
17	Male	In a relationship	Secondary	Nuclear	<15,000 BDT	With parents	4	2	1	1	1	1	1	1	1	1	1	9	1	1	1	1	4	0	0	1	0	0	0	0	0	0	1	1	1	1	0	0	0	0	3	5	3	3	3	3	3	20
19	Male	Unmarried	Higher secondary	Nuclear	30,000-45,000 BDT	With parents	7	5	3	2	4	5	3	3	1	2	1	24	3	2	3	1	9	0	0	1	1	0	0	1	0	0	3	1	2	2	2	1	1	1	10	2	3	3	5	5	3	21
17	Male	Unmarried	Higher secondary	Nuclear	<15,000 BDT	Without parents	4	1	2	1	2	1	1	3	3	2	1	16	1	1	1	1	4	0	1	0	0	0	0	0	1	0	2	0	0	0	0	0	0	0	0	1	1	1	1	2	2	8
19	Male	Unmarried	Higher secondary	Nuclear	30,000-45,000 BDT	With parents	10	3	4	1	1	1	1	1	1	1	1	12	3	3	1	1	8	0	0	2	2	0	3	0	0	0	7	0	0	0	0	0	0	0	0	1	1	1	1	1	1	6
16	Male	Unmarried	Secondary	Nuclear	15,000-30,000 BDT	With parents	12	4	2	4	5	4	4	5	4	2	2	32	2	4	5	4	15	2	2	3	2	2	1	3	1	0	16	1	3	2	2	2	3	2	15	4	4	2	5	2	4	21
19	Male	Unmarried	Higher secondary	Nuclear	>45,000 BDT	With parents	4	6	5	5	2	1	5	5	5	5	5	38	5	5	5	5	20	1	2	0	0	1	0	2	0	3	9	3	3	3	3	3	3	3	21	1	2	1	5	5	5	19
12	Male	Unmarried	Secondary	Nuclear	>45,000 BDT	With parents	5	#NULL!	1	1	1	1	1	1	1	1	1	9	1	1	1	1	4	3	0	0	3	0	0	0	0	0	6	0	0	0	0	0	0	0	0	4	4	4	4	4	4	24
16	Male	Unmarried	Secondary	Nuclear	<15,000 BDT	With parents	2	2	3	3	5	3	1	4	3	5	1	28	1	1	3	2	7	2	1	2	1	2	0	3	1	0	12	1	1	1	2	3	3	3	14	3	2	1	1	1	1	9
14	Male	Unmarried	Secondary	Joint	15,000-30,000 BDT	With parents	6	3	3	3	3	2	2	2	5	5	3	28	1	1	1	1	4	3	3	3	3	3	3	3	3	3	27	2	3	0	2	3	1	0	11	5	5	5	5	5	5	30
13	Male	Unmarried	Secondary	Joint	30,000-45,000 BDT	With parents	7	4	4	3	2	1	1	4	1	3	4	23	1	1	2	3	7	0	0	0	0	0	0	1	0	0	1	0	1	0	1	0	0	0	2	3	2	3	1	1	2	12
17	Male	Unmarried	Higher secondary	Nuclear	<15,000 BDT	Without parents	8	8	5	5	5	4	4	4	4	5	5	41	5	4	4	5	18	3	2	3	3	3	2	3	2	3	24	2	3	2	2	2	2	2	15	1	2	3	3	2	4	15
15	Male	Unmarried	Secondary	Nuclear	30,000-45,000 BDT	With parents	2	1	4	5	4	5	3	5	3	1	1	31	3	1	5	3	12	0	0	0	0	3	0	1	0	0	4	0	0	0	0	0	1	0	1	5	3	1	4	2	1	16
16	Male	Unmarried	Secondary	Nuclear	15,000-30,000 BDT	With parents	2	1	3	2	3	4	2	1	1	1	1	18	1	1	2	1	5	0	0	0	0	1	0	0	0	0	1	0	0	0	0	0	0	1	1	1	1	1	2	1	1	7
15	Male	Unmarried	Secondary	Nuclear	30,000-45,000 BDT	With parents	2	2	4	1	5	4	5	3	5	3	1	31	3	1	5	3	12	0	0	0	0	0	0	1	0	0	1	0	0	0	0	0	0	0	0	5	3	1	4	2	1	16
19	Female	Unmarried	Higher secondary	Nuclear	>45,000 BDT	With parents	4	3	5	5	5	5	5	5	5	5	5	45	3	2	3	3	11	0	0	0	0	0	0	0	0	0	0	3	3	3	3	3	3	3	21	4	3	5	2	1	5	20
17	Male	Unmarried	Higher secondary	Joint	>45,000 BDT	With parents	6	2	1	1	1	1	1	2	1	1	1	10	2	1	3	1	7	1	0	0	0	0	0	0	0	0	1	0	0	0	0	0	0	0	0	1	1	1	2	1	1	7
18	Male	Unmarried	Higher secondary	Nuclear	15,000-30,000 BDT	With parents	9	3	4	1	3	3	1	2	1	4	2	21	2	3	2	2	9	0	0	2	0	0	0	0	1	0	3	0	0	0	1	0	0	0	1	2	1	1	1	1	1	7
19	Male	Unmarried	Higher secondary	Nuclear	>45,000 BDT	With parents	12	6	3	4	4	4	2	3	1	4	1	26	4	3	3	1	11	0	0	2	2	1	1	1	0	0	7	2	2	2	2	2	2	1	13	4	3	4	5	3	3	22
19	Male	Unmarried	Higher secondary	Nuclear	>45,000 BDT	With parents	14	8	4	5	4	5	5	4	1	2	2	32	5	4	5	2	16	2	1	1	1	0	0	1	2	0	8	1	2	1	1	0	0	1	6	3	4	3	3	4	4	21
15	Male	Unmarried	Secondary	Nuclear	30,000-45,000 BDT	With parents	3	2	4	3	3	1	1	2	1	3	2	20	3	2	2	2	9	0	0	0	0	0	0	0	0	0	0	1	0	0	0	1	1	1	4	3	1	4	2	1	3	14
15	Male	Unmarried	Secondary	Nuclear	30,000-45,000 BDT	With parents	5	2	4	3	2	1	1	2	1	3	2	19	3	2	2	2	9	0	0	0	0	0	0	0	0	0	0	1	0	0	0	1	1	1	4	3	1	4	2	1	3	14
16	Male	Unmarried	Secondary	Nuclear	15,000-30,000 BDT	With parents	9	4	1	2	2	1	2	1	2	2	3	16	2	3	5	2	12	0	0	1	1	3	2	1	2	3	13	1	2	1	0	2	1	0	7	1	2	4	5	3	4	19
16	Male	Unmarried	Secondary	Nuclear	15,000-30,000 BDT	With parents	8	1	1	1	1	3	1	3	1	3	1	15	3	1	3	1	8	1	1	1	0	1	3	1	1	3	12	1	1	1	1	1	1	1	7	3	3	4	5	3	3	21
18	Male	Unmarried	Secondary	Nuclear	30,000-45,000 BDT	With parents	4	3	2	3	3	3	1	1	1	2	3	19	3	2	2	3	10	0	0	0	1	0	0	3	1	0	5	1	3	0	0	3	1	2	10	3	4	3	3	3	5	21
17	Male	Unmarried	Secondary	Nuclear	15,000-30,000 BDT	With parents	5	3	3	2	4	1	1	5	1	1	5	23	4	1	1	5	11	2	0	0	2	3	1	3	0	0	11	2	1	2	1	1	2	2	11	4	5	5	4	5	4	27
19	Male	Unmarried	Higher secondary	Nuclear	>45,000 BDT	With parents	14	3	3	1	2	1	3	1	1	3	1	16	1	1	3	2	7	0	0	1	0	0	0	0	0	0	1	2	2	2	2	2	2	2	14	1	1	2	3	2	2	11
16	Male	Unmarried	Secondary	Nuclear	30,000-45,000 BDT	With parents	6	3	4	3	1	1	1	1	1	4	1	17	1	3	1	1	6	0	0	0	0	0	0	0	0	0	0	0	0	0	0	0	0	0	0	3	1	1	1	1	1	8
17	Male	Unmarried	Higher secondary	Nuclear	15,000-30,000 BDT	With parents	11	3	2	3	2	3	1	3	4	2	3	23	2	3	4	2	11	0	0	1	2	0	1	2	2	3	11	1	0	1	2	1	2	0	7	2	3	4	2	1	2	14
18	Male	In a relationship	Higher secondary	Nuclear	15,000-30,000 BDT	With parents	8	4	4	4	1	2	3	3	1	4	4	26	2	3	5	3	13	3	3	2	3	1	1	2	2	2	19	1	0	1	0	1	2	3	8	3	5	4	4	2	3	21
16	Male	In a relationship	Secondary	Nuclear	<15,000 BDT	With parents	12	1	2	1	2	2	4	2	1	4	1	19	1	1	2	1	5	3	3	3	3	1	3	3	2	3	24	3	3	3	3	2	3	0	17	5	5	5	5	5	5	30
16	Male	In a relationship	Secondary	Nuclear	<15,000 BDT	With parents	12	1	2	1	2	4	3	1	4	4	1	22	1	1	2	1	5	3	3	3	3	1	3	3	2	3	24	3	3	3	3	2	3	0	17	5	5	5	5	5	5	30
11	Male	Unmarried	Secondary	Nuclear	30,000-45,000 BDT	With parents	6	3	1	1	1	1	1	1	1	1	1	9	1	1	3	1	6	1	0	0	2	0	0	0	0	0	3	0	0	0	0	0	0	0	0	1	1	1	1	1	1	6
14	Male	Unmarried	Secondary	Nuclear	>45,000 BDT	With parents	8	4	5	1	3	1	2	1	2	3	1	19	3	1	2	1	7	1	0	1	2	2	0	0	0	0	6	0	0	0	0	0	0	0	0	1	3	4	5	3	1	17
16	Male	Unmarried	Secondary	Nuclear	30,000-45,000 BDT	With parents	2	1	3	1	1	1	1	5	1	1	1	15	1	1	5	1	8	1	0	1	0	0	0	0	0	0	2	0	0	0	0	0	0	1	1	3	1	1	1	4	1	11
15	Male	Unmarried	Secondary	Joint	30,000-45,000 BDT	With parents	4	1	2	1	3	1	1	2	1	2	1	14	2	1	2	1	6	0	0	0	0	0	0	0	1	0	1	0	2	0	0	0	0	0	2	3	2	3	2	2	2	14
16	Male	Unmarried	Secondary	Joint	<15,000 BDT	With parents	3	2	2	1	1	1	1	2	1	3	1	13	1	1	2	1	5	0	0	0	0	3	0	1	0	0	4	0	0	0	0	0	0	0	0	3	2	2	1	1	2	11
15	Male	Unmarried	Secondary	Nuclear	15,000-30,000 BDT	With parents	5	3	2	2	3	2	2	2	1	2	1	17	1	3	3	3	10	1	1	0	1	3	1	1	0	3	11	1	0	1	3	1	0	2	8	1	2	3	4	2	4	16
19	Male	Unmarried	Higher secondary	Nuclear	<15,000 BDT	With parents	8	6	3	2	3	1	1	4	1	5	1	21	3	1	3	2	9	3	2	1	0	0	0	1	0	0	7	0	3	0	1	2	0	0	6	3	4	3	4	3	2	19
19	Male	Unmarried	Higher secondary	Nuclear	<15,000 BDT	With parents	8	6	3	2	3	1	1	4	1	5	1	21	3	1	3	2	9	3	2	1	0	0	0	1	0	0	7	0	3	0	1	2	0	0	6	3	4	3	4	3	2	19
13	Female	Unmarried	Secondary	Nuclear	15,000-30,000 BDT	With parents	1	1	3	1	2	1	1	1	1	1	1	12	1	2	2	1	6	0	0	0	0	0	0	0	0	0	0	0	0	0	0	0	0	0	0	3	1	1	1	1	3	10
13	Male	Unmarried	Secondary	Nuclear	15,000-30,000 BDT	With parents	1	1	2	1	1	1	2	1	1	1	1	11	1	1	1	2	5	0	0	0	0	3	0	3	0	0	6	0	0	0	0	0	3	0	3	2	2	2	2	2	2	12
18	Male	Unmarried	Higher secondary	Nuclear	30,000-45,000 BDT	With parents	2	1	4	1	3	1	1	1	1	3	1	16	1	5	1	1	8	0	0	0	0	0	0	0	0	0	0	0	0	0	0	0	0	0	0	1	1	1	5	1	1	10
17	Female	Unmarried	Higher secondary	Nuclear	15,000-30,000 BDT	With parents	5	1	2	3	1	2	1	3	1	1	2	16	1	3	2	1	7	0	0	0	0	1	1	2	0	0	4	0	0	0	0	0	1	1	2	3	2	1	3	4	4	17
17	Male	In a relationship	Secondary	Joint	>45,000 BDT	With parents	17	15	4	5	1	5	2	2	2	2	2	25	1	2	2	2	7	2	0	0	1	0	1	0	2	3	9	0	1	2	2	1	1	2	9	2	3	3	3	3	3	17
17	Male	In a relationship	Secondary	Joint	>45,000 BDT	With parents	17	15	4	5	1	5	2	2	2	2	2	25	1	2	2	2	7	2	0	0	1	0	1	0	2	3	9	0	1	2	2	1	1	2	9	2	3	3	3	3	3	17
17	Male	In a relationship	Secondary	Joint	>45,000 BDT	With parents	17	15	4	5	1	5	2	2	2	2	2	25	1	2	2	2	7	2	0	0	1	0	1	0	2	3	9	0	1	2	2	1	1	2	9	2	3	3	3	3	3	17
17	Male	Unmarried	Secondary	Nuclear	30,000-45,000 BDT	With parents	3	2	2	2	3	2	2	3	2	2	1	19	2	2	2	2	8	1	0	0	0	0	0	0	0	0	1	0	0	0	0	0	0	0	0	1	1	1	1	1	1	6
17	Male	Unmarried	Secondary	Nuclear	30,000-45,000 BDT	With parents	3	2	2	2	3	2	2	3	2	2	1	19	2	2	2	2	8	1	0	1	0	0	0	0	0	0	2	0	0	0	0	0	0	0	0	1	1	1	1	1	1	6
16	Male	Unmarried	Secondary	Nuclear	<15,000 BDT	With parents	4	2	3	1	1	3	1	3	1	1	2	16	1	3	3	1	8	1	0	1	0	0	1	1	0	0	4	1	1	0	0	0	0	0	2	1	1	1	3	1	1	8
18	Male	Unmarried	Secondary	Nuclear	<15,000 BDT	With parents	4	2	2	2	1	2	1	5	1	1	1	16	1	1	1	1	4	0	0	0	0	0	0	0	0	0	0	0	0	0	0	0	0	0	0	4	4	4	3	1	3	19
18	Female	Unmarried	Higher secondary	Nuclear	<15,000 BDT	With parents	5	2	3	2	4	3	4	3	3	5	5	32	3	2	4	4	13	1	1	0	0	0	2	3	0	0	7	0	0	1	0	0	1	1	3	1	3	5	3	2	4	18
18	Female	Unmarried	Higher secondary	Nuclear	<15,000 BDT	With parents	5	2	3	2	4	3	4	3	3	5	5	32	3	2	4	4	13	1	1	0	0	0	2	3	0	0	7	0	0	1	0	0	1	1	3	1	3	5	3	2	4	18
18	Female	Unmarried	Higher secondary	Nuclear	<15,000 BDT	With parents	5	2	3	2	4	3	4	3	3	5	5	32	3	2	4	4	13	0	0	1	0	0	1	1	1	3	7	3	2	3	3	3	3	3	20	1	3	5	3	2	4	18
15	Male	Unmarried	Secondary	Nuclear	>45,000 BDT	With parents	20	3	3	4	1	1	1	1	1	1	1	14	1	1	1	1	4	0	1	1	1	1	0	0	0	0	4	1	1	0	1	1	0	1	5	5	5	5	5	5	5	30
16	Male	Unmarried	Secondary	Nuclear	>45,000 BDT	Without parents	4	2	1	1	1	1	1	1	1	4	1	12	2	3	2	3	10	1	0	1	2	0	2	3	0	3	12	0	0	0	0	0	0	0	0	3	3	1	2	3	5	17
17	Male	Unmarried	Secondary	Nuclear	>45,000 BDT	With parents	8	2	1	1	3	2	5	3	1	3	2	21	1	4	4	1	10	0	0	0	1	2	1	2	2	3	11	1	2	2	2	2	2	2	13	3	3	1	2	3	5	17
15	Male	Unmarried	Secondary	Nuclear	<15,000 BDT	With parents	18	8	3	5	2	1	1	1	1	5	1	20	3	1	5	2	11	0	1	3	2	0	3	0	0	3	12	2	2	0	0	2	2	0	8	1	3	5	5	5	5	24
18	Male	Unmarried	Secondary	Joint	>45,000 BDT	With parents	14	14	5	4	5	1	1	5	1	1	1	24	1	1	4	1	7	0	0	3	0	3	3	3	3	0	15	1	1	1	0	0	0	0	3	5	3	3	3	3	3	20
19	Female	Married	Higher secondary	Nuclear	>45,000 BDT	With parents	6	1	3	4	4	4	4	4	4	4	4	35	4	4	4	4	16	1	0	1	0	0	2	2	2	0	8	2	2	2	0	2	2	2	12	2	2	2	3	1	1	11
19	Female	In a relationship	Higher secondary	Nuclear	>45,000 BDT	With parents	6	1	3	3	4	4	2	3	2	1	1	23	3	1	3	1	8	1	0	1	0	0	2	0	2	0	6	2	2	2	0	2	2	2	12	2	2	2	3	1	1	11
17	Male	Unmarried	Secondary	Nuclear	15,000-30,000 BDT	With parents	4	3	2	1	1	2	5	2	1	5	1	20	1	3	1	1	6	3	2	0	3	3	3	3	3	0	20	3	0	3	0	3	3	3	15	3	3	3	4	4	4	21
17	Male	Unmarried	Secondary	Nuclear	>45,000 BDT	With parents	5	5	2	3	3	4	3	1	5	5	1	27	1	5	4	4	14	1	1	1	1	1	1	1	1	0	8	0	0	0	0	3	3	0	6	1	1	1	1	1	1	6
16	Male	Unmarried	Secondary	Nuclear	30,000-45,000 BDT	With parents	13	6	4	3	5	3	1	1	1	4	1	23	2	1	1	1	5	0	0	0	0	1	0	0	1	0	2	0	0	0	0	1	0	0	1	2	2	2	2	2	2	12
17	Male	In a relationship	Secondary	Nuclear	15,000-30,000 BDT	With parents	12	1	2	3	1	2	2	1	1	4	1	17	3	2	2	2	9	1	0	1	1	1	3	1	0	2	10	1	1	1	1	2	2	1	9	3	2	3	1	2	3	14
15	Female	Unmarried	Secondary	Nuclear	>45,000 BDT	With parents	5	2	1	1	1	1	1	1	1	1	1	9	1	1	1	2	5	1	2	0	0	0	0	0	0	0	3	0	0	0	0	1	2	0	3	1	1	2	4	5	1	14
18	Male	Unmarried	Secondary	Nuclear	30,000-45,000 BDT	With parents	5	4	3	4	1	4	1	3	1	5	1	23	1	1	1	1	4	1	0	1	0	0	0	1	0	3	6	0	0	0	0	0	0	0	0	1	1	1	1	1	1	6
16	Male	In a relationship	Secondary	Joint	>45,000 BDT	With parents	9	7	2	4	2	4	5	3	1	1	5	27	4	1	1	5	11	0	0	0	0	0	0	0	0	0	0	0	0	0	0	0	0	1	1	3	4	5	3	1	3	19
18	Male	Unmarried	Secondary	Nuclear	<15,000 BDT	With parents	14	2	5	4	2	1	1	1	1	4	1	20	1	1	1	1	4	0	0	0	0	0	0	0	0	0	0	0	0	0	0	0	0	0	0	4	4	5	4	2	2	21
17	Male	In a relationship	Secondary	Nuclear	30,000-45,000 BDT	With parents	9	6	2	2	2	3	2	3	4	2	3	23	2	3	2	3	10	1	2	0	2	1	2	1	2	0	11	2	1	1	2	1	2	3	12	2	3	4	2	4	3	18
18	Male	Unmarried	Secondary	Joint	>45,000 BDT	With parents	9	4	3	2	2	2	4	2	1	2	1	19	1	1	2	1	5	1	1	3	2	1	3	2	1	0	14	1	1	2	0	0	0	1	5	2	1	3	1	1	2	10
17	Female	Unmarried	Secondary	Joint	30,000-45,000 BDT	With parents	6	2	1	1	1	1	1	1	1	1	1	9	1	1	1	1	4	1	3	0	0	0	0	0	0	0	4	0	0	0	0	0	0	0	0	1	2	1	3	1	4	12
16	Male	In a relationship	Secondary	Nuclear	>45,000 BDT	With parents	8	2	4	1	2	1	2	1	2	3	1	17	2	1	2	2	7	1	0	1	2	2	1	2	1	3	13	0	0	0	0	0	0	0	0	5	5	5	5	5	5	30
16	Male	Unmarried	Secondary	Nuclear	>45,000 BDT	With parents	1	1	1	1	1	1	1	1	1	1	1	9	1	1	1	1	4	0	0	0	0	0	0	0	0	0	0	0	0	0	0	0	0	0	0	1	1	1	1	1	1	6
17	Female	Unmarried	Higher secondary	Nuclear	<15,000 BDT	With parents	2	5	3	2	4	3	2	3	5	5	5	32	3	2	4	4	13	1	1	0	0	0	2	3	0	0	7	0	0	1	3	3	3	3	13	1	3	5	3	2	4	18
16	Male	Unmarried	Higher secondary	Joint	30,000-45,000 BDT	With parents	#NULL!	#NULL!	3	3	3	3	2	2	2	2	1	21	1	1	1	2	5	0	1	0	0	0	0	0	0	0	1	0	0	1	0	0	0	0	1	1	1	2	2	1	2	9
15	Male	Unmarried	Secondary	Nuclear	15,000-30,000 BDT	With parents	#NULL!	#NULL!	1	1	1	1	1	1	1	1	1	9	1	1	1	1	4	0	0	0	0	3	0	0	0	3	6	0	0	0	0	0	0	0	0	1	1	1	1	1	1	6
17	Male	Unmarried	Secondary	Nuclear	<15,000 BDT	Without parents	1	1	2	2	3	1	1	1	1	1	1	13	1	1	2	1	5	0	0	0	0	0	0	0	0	0	0	0	0	0	0	0	0	0	0	1	1	1	1	1	1	6
14	Male	Unmarried	Secondary	Nuclear	>45,000 BDT	With parents	5	4	1	5	4	3	1	1	1	2	1	19	1	3	4	4	12	1	0	0	0	3	2	0	0	0	6	2	0	1	2	1	2	3	11	4	3	4	5	2	1	19
15	Male	Unmarried	Secondary	Joint	<15,000 BDT	With parents	5	2	2	1	3	2	1	4	1	1	1	16	1	1	4	1	7	0	0	0	0	0	0	0	0	0	0	1	0	0	0	1	0	0	2	1	5	1	1	1	1	10
18	Male	In a relationship	Secondary	Nuclear	30,000-45,000 BDT	With parents	6	1	1	1	3	1	2	2	4	3	2	19	1	2	3	4	10	0	1	2	3	2	1	2	2	2	15	1	1	1	2	2	3	0	10	1	1	2	3	5	3	15
15	Male	Unmarried	Secondary	Joint	<15,000 BDT	With parents	5	2	2	1	3	2	1	4	1	1	1	16	1	1	4	1	7	0	0	0	0	0	0	0	0	0	0	0	0	0	0	1	0	0	1	1	5	1	1	1	1	10
13	Male	Unmarried	Secondary	Nuclear	30,000-45,000 BDT	With parents	7	3	1	1	3	1	1	1	1	1	1	11	2	1	3	1	7	1	0	1	0	0	0	0	0	0	2	0	0	0	0	0	0	0	0	1	1	1	1	1	1	6
16	Male	Unmarried	Secondary	Joint	>45,000 BDT	With parents	6	5	1	3	1	1	1	2	1	1	1	12	2	1	3	1	7	0	0	0	0	0	0	1	1	0	2	0	0	0	1	0	0	0	1	2	3	1	1	1	2	10
14	Male	Unmarried	Secondary	Nuclear	15,000-30,000 BDT	With parents	4	2	2	1	1	1	1	1	1	1	1	10	3	2	3	4	12	0	0	0	0	0	0	0	0	0	0	0	0	0	0	0	0	0	0	1	1	1	1	1	1	6
17	Male	Unmarried	Higher secondary	Nuclear	15,000-30,000 BDT	With parents	6	2	1	1	1	1	1	2	1	1	1	10	2	1	3	1	7	1	0	0	0	0	0	0	0	0	1	0	0	0	0	0	0	0	0	1	1	1	2	1	1	7
17	Male	Unmarried	Higher secondary	Nuclear	15,000-30,000 BDT	With parents	6	2	1	1	1	1	1	2	1	1	1	10	2	1	3	1	7	1	0	0	0	0	0	0	0	0	1	0	0	0	0	0	0	0	0	1	1	1	2	1	1	7
17	Male	In a relationship	Secondary	Nuclear	30,000-45,000 BDT	With parents	10	2	4	3	4	3	3	3	2	3	3	28	3	4	2	4	13	1	2	1	2	2	1	1	1	2	13	1	2	2	2	2	2	2	13	4	4	4	4	4	4	24
17	Male	Unmarried	Higher secondary	Nuclear	15,000-30,000 BDT	With parents	8	8	5	3	3	1	1	2	1	4	1	21	1	1	3	2	7	0	0	2	1	0	0	2	1	0	6	0	0	1	0	0	3	0	4	3	3	3	2	2	1	14
19	Female	Unmarried	Higher secondary	Nuclear	<15,000 BDT	With parents	5	2	3	2	4	3	2	3	3	5	5	30	3	2	4	4	13	1	1	0	0	0	2	3	0	0	7	0	0	1	3	3	3	3	13	1	3	5	3	2	4	18
16	Male	Unmarried	Secondary	Nuclear	>45,000 BDT	With parents	3	3	4	5	1	1	4	1	1	2	2	21	2	2	3	2	9	0	1	1	3	3	0	1	1	3	13	0	2	2	2	3	1	2	12	2	1	3	1	4	5	16
16	Male	Unmarried	Secondary	Nuclear	>45,000 BDT	With parents	3	3	4	5	1	1	4	1	1	2	2	21	2	2	3	2	9	0	1	1	3	3	0	1	1	3	13	0	2	2	2	3	1	2	12	2	1	3	1	4	5	16
17	Male	Unmarried	Secondary	Nuclear	15,000-30,000 BDT	With parents	4	3	1	1	2	1	1	1	2	1	1	11	2	2	1	2	7	1	0	0	0	0	0	0	2	3	6	0	0	0	0	0	0	0	0	3	1	1	3	2	2	12
19	Male	Unmarried	Higher secondary	Nuclear	30,000-45,000 BDT	With parents	7	4	1	1	1	1	1	1	1	1	1	9	1	1	1	1	4	0	0	0	0	0	0	0	0	0	0	0	0	0	0	0	0	0	0	5	5	5	5	5	5	30
17	Male	Unmarried	Higher secondary	Nuclear	15,000-30,000 BDT	Without parents	8	4	5	5	4	4	5	5	3	4	5	40	5	4	4	4	17	1	1	3	3	3	3	3	0	3	20	2	2	2	0	0	3	1	10	3	2	2	2	1	1	11
17	Male	Unmarried	Secondary	Joint	>45,000 BDT	With parents	20	10	5	1	3	2	1	1	1	5	1	20	1	3	4	1	9	0	0	0	0	0	0	0	0	0	0	0	0	0	0	2	2	3	7	1	2	3	2	1	2	11
17	Male	Unmarried	Secondary	Joint	>45,000 BDT	With parents	20	10	5	1	3	2	1	1	1	5	1	20	1	3	4	1	9	0	0	0	0	0	0	0	0	0	0	0	0	0	0	0	2	3	5	1	2	3	2	1	2	11
19	Male	Unmarried	Higher secondary	Nuclear	>45,000 BDT	Without parents	2	20	1	1	1	1	1	2	1	1	1	10	1	1	1	1	4	0	0	0	0	0	0	0	0	0	0	0	0	2	0	0	0	0	2	5	5	5	5	5	5	30
17	Male	Unmarried	Secondary	Nuclear	>45,000 BDT	With parents	9	3	5	3	4	2	3	5	1	5	1	29	1	3	5	1	10	0	0	0	0	0	0	0	0	0	0	0	0	0	0	0	0	0	0	3	3	4	3	1	1	15
17	Male	Unmarried	Secondary	Nuclear	>45,000 BDT	With parents	9	3	5	3	4	2	3	5	1	5	1	29	1	3	5	1	10	0	0	0	0	0	0	0	0	0	0	0	0	0	0	0	0	0	0	3	3	4	3	1	1	15
16	Male	In a relationship	Higher secondary	Joint	>45,000 BDT	With parents	7	3	2	2	3	3	3	2	2	2	1	20	1	1	1	1	4	1	2	1	1	0	1	1	1	3	11	0	0	0	0	0	0	0	0	3	3	3	3	3	3	18
16	Male	Unmarried	Higher secondary	Joint	30,000-45,000 BDT	With parents	#NULL!	#NULL!	1	2	3	2	1	3	1	1	1	15	3	2	1	1	7	0	0	0	0	3	0	0	0	0	3	0	0	0	1	1	1	2	5	4	4	4	4	4	4	24
17	Male	In a relationship	Higher secondary	Joint	>45,000 BDT	With parents	#NULL!	#NULL!	3	3	3	3	3	4	3	3	3	28	1	1	1	1	4	0	0	0	0	0	0	0	0	0	0	0	0	0	0	0	0	0	0	3	3	3	3	4	4	20
16	Male	Unmarried	Secondary	Joint	30,000-45,000 BDT	With parents	#NULL!	#NULL!	2	2	1	1	1	1	1	1	2	12	1	1	2	2	6	0	1	0	0	0	1	3	0	0	5	0	0	3	0	0	0	2	5	4	3	3	4	3	3	20
16	Male	Unmarried	Secondary	Joint	>45,000 BDT	With parents	9	6	5	3	2	1	2	2	2	2	1	20	1	5	1	1	8	0	0	0	0	0	0	0	0	0	0	0	3	3	3	1	2	0	12	1	3	2	4	2	1	13
14	Male	Unmarried	Secondary	Nuclear	>45,000 BDT	With parents	2	1	1	1	1	1	1	4	4	1	1	15	1	1	4	1	7	0	0	0	0	0	0	0	0	0	0	0	0	0	0	0	0	0	0	1	1	1	1	1	1	6
17	Male	Unmarried	Secondary	Nuclear	30,000-45,000 BDT	With parents	3	1	1	1	1	1	1	1	1	1	1	9	1	1	2	1	5	0	0	0	0	0	0	0	0	0	0	0	0	0	0	0	0	0	0	3	1	1	1	1	1	8
17	Male	Unmarried	Secondary	Nuclear	30,000-45,000 BDT	With parents	3	1	1	1	1	1	1	1	1	1	1	9	1	1	2	1	5	0	0	0	0	0	0	0	0	0	0	0	0	0	0	0	0	0	0	3	1	1	1	1	1	8
14	Male	Unmarried	Secondary	Nuclear	>45,000 BDT	With parents	2	2	1	1	1	1	1	4	4	1	1	15	1	1	4	1	7	0	0	0	0	0	0	0	0	0	0	0	0	0	0	0	0	0	0	1	1	1	1	1	1	6
16	Male	Unmarried	Secondary	Nuclear	>45,000 BDT	With parents	3	2	2	3	1	2	1	2	1	3	2	17	2	2	3	3	10	2	0	0	0	0	1	0	0	0	3	0	1	0	0	0	1	0	2	3	3	4	3	3	3	19
16	Male	Unmarried	Secondary	Nuclear	>45,000 BDT	With parents	3	2	2	3	1	2	1	2	1	3	2	17	2	2	3	3	10	2	0	0	0	0	1	0	0	0	3	0	1	0	0	0	1	0	2	3	3	4	3	3	3	19
18	Male	Unmarried	Higher secondary	Joint	15,000-30,000 BDT	With parents	#NULL!	#NULL!	1	1	1	1	1	1	1	1	1	9	1	1	1	1	4	0	0	0	0	3	0	0	0	3	6	0	0	0	0	1	0	0	1	1	3	3	2	1	1	11
17	Male	Unmarried	Higher secondary	Nuclear	15,000-30,000 BDT	With parents	3	2	1	1	1	1	1	1	1	1	1	9	1	1	1	1	4	0	0	0	0	0	0	0	0	0	0	0	0	0	0	0	0	0	0	3	3	3	3	3	3	18
17	Female	Unmarried	Higher secondary	Nuclear	30,000-45,000 BDT	Only father or mother	1	1	3	1	1	1	1	1	1	1	1	11	1	1	1	1	4	0	0	0	0	0	0	0	0	0	0	0	0	0	0	0	0	0	0	1	4	3	3	1	1	13
16	Male	Unmarried	Secondary	Nuclear	>45,000 BDT	With parents	10	2	1	1	1	1	1	1	1	1	1	9	1	1	1	1	4	3	3	3	3	1	3	3	3	3	25	0	0	0	0	0	0	0	0	3	5	4	3	5	3	23
18	Male	Unmarried	Secondary	Nuclear	>45,000 BDT	With parents	4	4	2	2	2	2	2	2	2	2	2	18	3	3	3	3	12	2	2	2	2	2	2	2	2	2	18	2	2	2	2	2	2	2	14	3	3	3	3	3	3	18
13	Male	Unmarried	Secondary	Nuclear	30,000-45,000 BDT	With parents	1	1	2	1	1	1	1	2	1	1	1	11	1	2	1	1	5	0	0	0	0	0	0	0	0	0	0	0	0	0	0	0	0	0	0	3	3	3	3	1	1	14
16	Male	Married	Secondary	Joint	>45,000 BDT	With parents	18	8	2	1	1	1	1	5	5	1	3	20	1	3	5	5	14	0	1	1	0	0	0	1	0	0	3	1	1	1	0	0	1	0	4	3	1	4	1	1	1	11
14	Male	Unmarried	Secondary	Joint	15,000-30,000 BDT	Without parents	5	3	1	3	1	1	1	1	1	3	1	13	1	3	2	1	7	0	0	1	0	0	0	0	0	0	1	0	0	0	0	0	0	0	0	1	1	1	1	1	1	6
17	Male	Unmarried	Higher secondary	Joint	15,000-30,000 BDT	With parents	#NULL!	#NULL!	1	1	1	1	1	1	1	1	1	9	1	1	1	1	4	0	0	0	0	0	1	1	1	0	3	1	0	0	0	0	0	0	1	3	3	3	3	3	2	17
15	Male	Unmarried	Secondary	Nuclear	30,000-45,000 BDT	With parents	7	7	1	2	4	1	5	5	1	1	1	21	1	5	5	2	13	1	0	2	1	0	2	2	0	0	8	0	0	2	1	0	0	0	3	1	2	1	1	1	1	7
15	Male	Unmarried	Secondary	Nuclear	30,000-45,000 BDT	With parents	7	7	1	2	4	1	5	5	1	1	1	21	1	5	5	2	13	1	0	2	1	0	2	2	0	0	8	0	0	2	1	0	0	0	3	1	2	1	1	1	1	7
15	Male	Unmarried	Secondary	Nuclear	30,000-45,000 BDT	With parents	7	7	1	2	4	1	5	5	1	1	1	21	1	5	5	2	13	1	0	2	1	2	2	2	0	0	10	0	0	2	1	0	0	0	3	1	2	1	1	1	1	7
15	Male	Unmarried	Secondary	Nuclear	30,000-45,000 BDT	With parents	7	7	1	2	4	1	5	5	1	1	1	21	1	5	5	2	13	1	0	2	1	2	2	2	0	0	10	0	0	2	1	0	0	0	3	1	2	1	1	1	1	7
19	Male	Unmarried	Higher secondary	Nuclear	>45,000 BDT	With parents	11	10	5	5	5	3	5	5	2	1	5	36	4	5	5	5	19	3	0	3	2	1	3	3	3	0	18	2	3	3	3	3	1	0	15	1	1	1	1	1	5	10
17	Male	Married	Secondary	Nuclear	>45,000 BDT	With parents	19	8	5	5	5	5	5	5	5	5	5	45	5	5	5	5	20	2	1	1	1	0	0	1	0	0	6	3	3	1	3	3	3	3	19	3	3	3	2	3	3	17
15	Male	In a relationship	Secondary	Nuclear	30,000-45,000 BDT	With parents	24	8	5	4	1	3	4	3	1	2	1	24	1	3	3	1	8	1	0	0	0	0	0	0	0	0	1	1	0	0	0	0	0	0	1	2	1	1	1	1	1	7
19	Male	Unmarried	Higher secondary	Nuclear	>45,000 BDT	With parents	12	4	3	1	3	1	1	1	1	1	1	13	1	1	3	1	6	0	0	0	0	0	0	0	0	0	0	0	0	0	0	0	0	0	0	3	1	1	1	1	1	8
14	Male	Unmarried	Secondary	Nuclear	>45,000 BDT	With parents	10	7	5	5	2	3	5	4	2	1	2	29	2	2	4	2	10	0	1	1	2	2	3	3	1	0	13	0	0	0	0	0	1	0	1	2	4	3	2	3	5	19
16	Female	Unmarried	Secondary	Joint	>45,000 BDT	With parents	5	1	2	2	1	1	2	1	1	1	1	12	1	1	1	1	4	0	0	0	0	0	1	3	0	3	7	3	3	3	3	3	3	3	21	1	2	1	1	2	4	11
16	Male	Unmarried	Secondary	Nuclear	30,000-45,000 BDT	With parents	1	1	1	1	1	1	2	1	1	1	1	10	2	1	1	2	6	0	0	1	0	1	0	0	1	0	3	0	1	0	0	0	1	0	2	1	1	1	3	1	1	8
16	Male	Unmarried	Secondary	Nuclear	15,000-30,000 BDT	With parents	4	2	2	3	1	4	1	3	1	2	1	18	2	2	3	1	8	0	0	0	0	0	0	0	0	0	0	0	0	1	0	0	0	0	1	3	1	1	1	1	1	8
16	Male	Unmarried	Secondary	Nuclear	<15,000 BDT	With parents	5	2	2	3	3	3	3	1	1	1	1	18	1	1	1	1	4	0	1	0	0	1	0	1	2	2	7	0	3	1	2	1	0	0	7	5	1	1	3	5	5	20
16	Male	Unmarried	Secondary	Nuclear	<15,000 BDT	With parents	5	2	2	3	3	3	3	1	1	1	1	18	2	1	1	1	5	0	1	0	0	1	1	0	1	2	6	0	1	2	1	2	0	0	6	5	1	1	3	5	5	20
16	Male	Unmarried	Secondary	Nuclear	30,000-45,000 BDT	With parents	3	3	4	3	1	1	4	1	1	2	2	19	2	2	3	2	9	0	1	1	1	0	0	1	1	3	8	0	2	2	2	3	1	2	12	1	2	3	1	4	5	16
16	Male	Unmarried	Secondary	Nuclear	30,000-45,000 BDT	With parents	3	3	4	3	1	1	4	1	1	2	2	19	2	2	3	2	9	0	1	1	1	0	0	1	1	3	8	0	2	2	2	3	1	1	11	2	1	3	1	4	5	16
17	Male	Unmarried	Secondary	Nuclear	15,000-30,000 BDT	With parents	8	4	4	1	3	1	3	1	1	1	2	17	2	3	5	1	11	2	1	0	0	0	1	2	0	0	6	0	1	0	0	0	0	1	2	3	1	3	1	1	3	12
17	Male	Unmarried	Secondary	Nuclear	>45,000 BDT	With parents	10	10	5	1	3	2	1	1	1	5	1	20	1	3	4	1	9	0	0	0	0	0	0	0	0	0	0	0	0	0	0	0	3	0	3	1	2	3	2	1	2	11
17	Male	Unmarried	Secondary	Nuclear	>45,000 BDT	With parents	24	10	5	1	3	2	1	1	1	5	1	20	1	3	4	1	9	0	0	0	0	0	0	0	0	0	0	0	0	0	0	0	3	0	3	1	2	3	2	1	2	11
18	Male	Unmarried	Higher secondary	Nuclear	<15,000 BDT	With parents	5	2	3	2	4	3	4	3	3	5	5	32	3	2	4	4	13	1	1	0	0	0	2	2	3	0	9	0	0	1	0	0	1	1	3	1	3	5	3	2	4	18
19	Female	Unmarried	Higher secondary	Nuclear	<15,000 BDT	With parents	5	2	3	2	4	3	4	3	3	5	5	32	3	2	4	4	13	1	1	0	0	0	2	3	0	0	7	0	0	1	0	0	1	1	3	1	3	5	3	2	4	18
19	Male	Unmarried	Higher secondary	Nuclear	>45,000 BDT	With parents	4	2	5	5	5	5	5	5	5	5	5	45	5	5	5	5	20	3	3	3	3	3	3	3	3	3	27	3	3	3	3	3	3	3	21	5	5	5	5	5	5	30
15	Male	Unmarried	Secondary	Nuclear	>45,000 BDT	With parents	10	1	2	1	1	1	1	1	1	1	1	10	1	1	1	1	4	0	0	0	0	0	0	0	0	0	0	0	0	0	0	0	0	0	0	1	1	1	1	1	1	6
15	Male	Unmarried	Secondary	Joint	15,000-30,000 BDT	With parents	#NULL!	5	5	5	2	4	1	3	1	1	1	23	3	4	3	2	12	3	0	0	1	0	0	0	1	0	5	0	0	0	0	0	0	0	0	3	2	3	1	1	1	11
16	Male	Unmarried	Secondary	Nuclear	30,000-45,000 BDT	With parents	3	2	5	3	2	3	1	4	1	5	1	25	1	5	5	1	12	0	0	0	0	0	0	0	0	0	0	0	0	0	0	0	0	0	0	3	4	4	5	5	1	22
14	Male	Unmarried	Secondary	Nuclear	15,000-30,000 BDT	With parents	8	4	1	2	1	1	1	1	1	5	1	14	1	1	3	1	6	0	1	0	0	1	0	0	0	0	2	0	1	0	0	0	0	0	1	2	3	1	2	1	1	10
14	Male	Unmarried	Secondary	Nuclear	15,000-30,000 BDT	With parents	8	4	1	4	2	1	1	1	1	5	1	17	1	1	3	1	6	0	1	0	0	1	0	0	0	0	2	0	1	0	0	0	0	0	1	2	3	1	1	1	1	9
16	Male	Unmarried	Secondary	Joint	15,000-30,000 BDT	With parents	#NULL!	#NULL!	1	1	1	1	1	1	1	1	1	9	1	1	1	1	4	0	0	0	0	3	0	0	0	0	3	1	0	0	0	0	0	0	1	3	3	3	3	3	3	18
17	Male	Married	Secondary	Nuclear	30,000-45,000 BDT	Without parents	12	12	5	1	5	5	1	5	5	5	5	37	1	5	5	1	12	3	3	3	3	3	3	3	3	0	24	1	0	3	0	0	0	0	4	1	1	1	1	1	1	6
18	Female	Unmarried	Secondary	Joint	15,000-30,000 BDT	With parents	2	2	3	1	2	1	1	3	1	3	1	16	1	2	3	1	7	0	0	0	0	0	0	0	0	0	0	0	0	0	0	0	0	0	0	1	3	1	1	1	1	8
17	Male	Unmarried	Secondary	Joint	>45,000 BDT	Only father or mother	12	10	3	3	4	3	4	4	1	3	1	26	2	4	4	1	11	3	3	0	0	0	0	0	0	0	6	0	1	0	3	0	0	0	4	1	1	1	1	3	1	8
17	Male	Unmarried	Secondary	Joint	>45,000 BDT	Only father or mother	12	10	3	3	4	3	4	4	1	3	1	26	4	4	4	1	13	3	3	0	2	2	0	2	0	0	12	0	0	0	3	0	0	0	3	2	2	2	2	3	2	13
17	Male	Unmarried	Secondary	Joint	>45,000 BDT	Only father or mother	12	10	3	3	4	3	4	4	1	3	1	26	2	4	4	1	11	3	3	0	0	0	0	0	0	0	6	0	1	0	3	0	0	0	4	1	1	1	1	3	1	8
17	Male	Unmarried	Secondary	Nuclear	>45,000 BDT	With parents	10	6	3	2	3	2	2	1	4	2	1	20	1	3	5	2	11	0	1	1	1	0	0	0	1	0	4	0	1	2	3	1	2	0	9	1	2	3	3	4	4	17
14	Male	Unmarried	Secondary	Nuclear	>45,000 BDT	With parents	2	2	5	3	3	3	3	3	3	3	3	29	1	1	1	1	4	0	0	0	0	0	0	0	0	0	0	0	0	0	0	0	0	0	0	3	1	1	1	1	1	8
16	Male	Unmarried	Secondary	Nuclear	15,000-30,000 BDT	With parents	12	4	4	2	3	2	1	2	1	3	1	19	1	3	1	3	8	0	0	1	0	0	0	0	0	0	1	0	1	1	0	0	1	1	4	1	1	1	3	1	1	8
15	Male	Unmarried	Secondary	Joint	15,000-30,000 BDT	With parents	#NULL!	4	2	2	1	1	1	1	1	3	1	13	1	2	1	1	5	0	0	1	0	1	0	0	0	0	2	0	0	0	0	0	0	0	0	1	3	3	1	1	3	12
16	Male	Married	Secondary	Joint	>45,000 BDT	With parents	12	6	1	1	1	1	1	5	5	1	3	19	1	1	1	1	4	0	1	1	0	0	0	1	0	0	3	1	1	1	1	1	1	1	7	3	1	1	2	1	1	9
19	Male	Unmarried	Secondary	Nuclear	>45,000 BDT	With parents	5	#NULL!	5	1	1	1	1	5	1	5	1	21	3	2	5	2	12	2	1	1	0	0	3	0	0	0	7	1	1	3	1	0	1	3	10	3	1	3	1	1	1	10
17	Male	Unmarried	Secondary	Joint	15,000-30,000 BDT	With parents	3	2	4	2	1	1	3	1	1	5	1	19	1	2	1	1	5	0	0	1	1	1	3	0	3	3	12	3	3	3	3	3	3	3	21	1	1	4	1	1	5	13
18	Male	Unmarried	Higher secondary	Nuclear	30,000-45,000 BDT	With parents	4	2	2	1	1	3	4	1	1	1	1	15	1	1	2	2	6	0	0	1	0	0	0	0	1	0	2	0	0	0	0	0	0	0	0	3	1	1	1	1	1	8
19	Male	Unmarried	Higher secondary	Nuclear	>45,000 BDT	With parents	7	6	3	1	3	1	1	2	1	3	1	16	1	2	1	1	5	0	0	1	0	0	1	1	1	2	6	0	0	1	0	0	1	0	2	3	2	1	1	2	1	10
15	Male	Unmarried	Secondary	Nuclear	>45,000 BDT	With parents	2	2	1	1	3	1	1	1	1	1	1	11	1	1	1	1	4	1	0	0	0	0	0	0	0	0	1	0	0	0	0	1	0	0	1	1	1	1	1	1	1	6
16	Male	Unmarried	Secondary	Nuclear	>45,000 BDT	With parents	9	4	2	1	1	2	1	3	1	1	1	13	1	1	1	2	5	0	0	0	0	0	0	0	0	0	0	0	0	0	0	0	0	0	0	3	1	1	1	1	1	8
16	Male	Unmarried	Secondary	Nuclear	>45,000 BDT	With parents	9	4	2	1	1	2	1	3	1	1	1	13	1	1	1	2	5	0	0	0	0	0	0	0	0	0	0	0	0	0	0	0	0	0	0	3	1	1	1	1	1	8
16	Male	Unmarried	Secondary	Nuclear	>45,000 BDT	Only father or mother	5	3	3	2	3	2	5	1	1	3	3	23	3	2	5	3	13	2	1	2	1	1	2	1	1	3	14	2	1	3	3	1	2	3	15	3	2	4	3	5	3	20
18	Male	Unmarried	Higher secondary	Nuclear	15,000-30,000 BDT	With parents	9	2	2	1	2	2	3	2	3	2	2	19	3	2	2	1	8	0	0	1	1	2	2	3	1	3	13	1	2	1	3	2	1	3	13	1	2	5	3	2	5	18
15	Male	Unmarried	Secondary	Nuclear	30,000-45,000 BDT	Only father or mother	7	2	2	4	2	3	2	3	2	3	2	23	3	4	3	4	14	0	0	1	2	1	1	2	1	2	10	1	0	1	0	0	3	2	7	3	2	3	2	4	5	19
16	Male	Unmarried	Secondary	Nuclear	>45,000 BDT	With parents	7	3	4	2	3	1	2	1	1	5	1	20	1	1	2	1	5	0	0	0	0	0	0	0	0	0	0	0	0	1	0	0	0	0	1	3	2	4	1	1	5	16
17	Male	Unmarried	Secondary	Nuclear	30,000-45,000 BDT	With parents	7	2	3	2	2	1	1	3	1	5	1	19	1	3	2	1	7	1	0	1	0	0	0	0	0	0	2	0	1	0	0	0	0	0	1	2	3	5	2	2	2	16
12	Male	Unmarried	Secondary	Nuclear	>45,000 BDT	With parents	19	5	2	1	5	1	5	5	1	5	1	26	1	1	1	1	4	0	1	0	0	3	0	0	0	0	4	0	1	3	0	0	1	0	5	3	3	3	5	3	3	20
12	Male	Unmarried	Secondary	Nuclear	>45,000 BDT	With parents	19	5	2	1	5	1	5	5	1	5	1	26	1	1	1	1	4	0	1	0	0	3	0	0	0	0	4	0	1	3	0	0	1	0	5	3	3	3	5	3	3	20
12	Male	Unmarried	Secondary	Nuclear	>45,000 BDT	With parents	19	5	2	1	5	1	5	5	1	5	1	26	1	1	1	1	4	0	1	0	0	3	0	0	0	0	4	0	1	3	0	0	1	0	5	3	3	4	5	3	3	21
14	Male	Unmarried	Secondary	Nuclear	15,000-30,000 BDT	With parents	7	2	2	1	3	2	1	2	3	2	4	20	3	2	2	4	11	0	0	1	2	1	1	2	1	2	10	2	1	2	1	2	1	0	9	3	2	5	2	3	5	20
16	Male	Unmarried	Secondary	Nuclear	30,000-45,000 BDT	With parents	7	5	2	2	2	2	2	2	2	1	5	20	5	1	1	1	8	0	0	0	0	0	0	0	0	0	0	0	0	0	0	0	0	0	0	1	1	4	4	4	3	17
18	Male	Unmarried	Higher secondary	Joint	>45,000 BDT	With parents	10	5	5	3	3	3	2	2	1	1	1	21	3	2	2	1	8	0	0	1	1	1	2	2	0	0	7	0	1	0	1	2	1	3	8	1	3	5	5	4	3	21
16	Female	Unmarried	Secondary	Nuclear	<15,000 BDT	With parents	2	1	3	4	2	2	1	2	3	3	1	21	1	3	1	1	6	2	0	0	0	0	0	0	0	0	2	0	0	0	0	0	0	0	0	1	1	1	1	1	1	6
16	Female	Unmarried	Secondary	Nuclear	30,000-45,000 BDT	With parents	4	3	5	3	5	3	3	2	3	5	3	32	1	1	1	1	4	0	3	3	3	0	3	3	2	0	17	3	3	3	0	0	0	0	9	3	3	5	3	5	5	24
16	Male	Unmarried	Secondary	Nuclear	15,000-30,000 BDT	With parents	8	3	1	1	1	1	1	1	1	5	1	13	1	1	1	1	4	0	0	0	0	3	0	3	0	0	6	0	0	0	0	0	2	0	2	1	1	5	1	1	1	10
16	Male	Married	Secondary	Nuclear	15,000-30,000 BDT	With parents	8	3	1	1	1	1	1	1	1	5	1	13	1	2	1	1	5	0	0	0	0	3	0	3	0	0	6	0	0	2	0	0	2	0	4	1	1	5	1	1	1	10
17	Male	Unmarried	Higher secondary	Nuclear	15,000-30,000 BDT	With parents	3	5	3	3	3	3	1	2	1	3	1	20	1	2	2	1	6	2	0	0	0	0	0	0	0	3	5	1	0	0	0	1	0	0	2	1	3	3	1	1	1	10
19	Male	Unmarried	Higher secondary	Nuclear	15,000-30,000 BDT	Only father or mother	10	2	2	2	2	2	1	1	1	2	2	15	2	1	1	2	6	1	1	1	1	2	2	1	1	0	10	0	2	2	1	1	2	2	10	3	1	3	4	2	5	18
17	Male	Unmarried	Secondary	Nuclear	>45,000 BDT	With parents	12	12	5	1	5	5	1	5	5	5	5	37	1	5	5	1	12	3	3	3	3	1	3	3	3	3	25	1	0	3	0	0	0	0	4	5	5	5	5	5	5	30
19	Male	Unmarried	Higher secondary	Nuclear	<15,000 BDT	Without parents	2	2	1	1	1	1	1	1	1	1	1	9	5	5	5	5	20	3	3	3	3	3	3	3	3	3	27	3	3	3	3	3	3	3	21	5	5	5	5	5	5	30
15	Male	Unmarried	Secondary	Nuclear	15,000-30,000 BDT	With parents	3	1	2	1	1	1	1	2	1	1	1	11	1	1	2	1	5	0	0	0	0	1	0	0	0	0	1	0	0	0	0	0	0	0	0	4	1	1	1	1	3	11
17	Male	Unmarried	Higher secondary	Nuclear	15,000-30,000 BDT	Only father or mother	9	3	2	4	2	1	2	1	2	2	4	20	2	3	2	3	10	0	0	1	2	2	3	2	2	3	15	1	2	2	1	2	1	2	11	3	3	2	2	3	4	17
17	Male	Unmarried	Secondary	Nuclear	15,000-30,000 BDT	With parents	3	2	4	1	4	1	1	1	1	1	1	15	1	3	1	1	6	0	0	0	0	0	0	0	0	3	3	0	0	0	0	0	0	0	0	1	1	1	1	1	1	6
19	Male	Unmarried	Higher secondary	Nuclear	>45,000 BDT	With parents	10	5	4	3	2	3	3	3	4	1	4	27	4	4	4	5	17	0	0	1	1	0	1	2	0	0	5	1	1	1	1	1	2	0	7	4	3	1	4	2	5	19
16	Male	Unmarried	Higher secondary	Nuclear	>45,000 BDT	With parents	3	2	2	3	1	1	1	1	1	3	1	14	1	1	2	1	5	0	2	0	0	0	0	2	1	0	5	0	0	0	0	0	0	0	0	3	3	3	3	3	3	18
17	Male	In a relationship	Secondary	Nuclear	>45,000 BDT	With parents	11	5	3	3	5	5	5	5	5	5	5	41	1	5	5	1	12	0	0	0	0	0	0	0	0	0	0	0	0	0	0	0	0	0	0	3	3	3	3	3	3	18
17	Male	Unmarried	Secondary	Nuclear	>45,000 BDT	With parents	4	2	2	4	1	3	1	1	1	1	1	15	1	1	4	1	7	0	0	2	0	0	0	2	0	0	4	0	0	0	0	0	0	0	0	1	1	1	1	1	1	6
19	Male	Unmarried	Higher secondary	Nuclear	>45,000 BDT	With parents	11	4	5	5	1	3	4	5	5	5	5	38	3	4	5	4	16	3	3	0	0	2	3	1	1	3	16	3	0	3	0	0	0	0	6	5	5	1	4	3	5	23
14	Female	Unmarried	Secondary	Nuclear	15,000-30,000 BDT	With parents	2	2	2	2	1	2	1	1	1	1	1	12	1	1	1	1	4	0	0	0	0	0	0	0	0	0	0	0	0	0	0	0	0	0	0	1	1	2	1	1	1	7
16	Male	Unmarried	Secondary	Nuclear	>45,000 BDT	With parents	5	2	4	1	1	1	1	5	3	4	4	24	1	3	5	1	10	1	1	3	0	0	3	3	2	0	13	1	1	0	2	0	1	0	5	3	2	2	2	2	2	13
17	Male	Unmarried	Secondary	Nuclear	15,000-30,000 BDT	With parents	5	2	3	1	1	1	1	1	1	4	1	14	1	1	1	1	4	0	0	0	0	0	0	3	0	0	3	0	0	0	0	0	0	0	0	3	1	3	2	1	1	11
17	Male	Unmarried	Secondary	Nuclear	>45,000 BDT	Only father or mother	6	4	2	1	3	2	1	1	1	5	1	17	1	2	1	2	6	0	0	0	0	0	0	0	0	0	0	0	0	0	0	0	0	0	0	1	1	1	1	1	1	6
19	Male	Unmarried	Secondary	Nuclear	>45,000 BDT	Only father or mother	18	2	2	1	3	1	1	2	1	4	3	18	3	1	2	1	7	0	0	0	0	0	0	0	0	0	0	0	0	0	0	0	0	0	0	3	3	4	3	3	3	19
16	Male	Unmarried	Secondary	Nuclear	<15,000 BDT	With parents	1	1	1	1	1	1	1	1	1	3	1	11	1	2	1	1	5	0	0	0	0	0	1	0	1	0	2	0	0	0	0	0	0	0	0	3	1	4	2	1	3	14
19	Male	Unmarried	Secondary	Nuclear	>45,000 BDT	Only father or mother	18	2	2	1	3	1	1	1	2	4	3	18	3	1	2	1	7	0	0	0	0	0	0	0	0	0	0	0	0	0	0	0	0	0	0	3	3	4	3	3	3	19
19	Male	Unmarried	Secondary	Nuclear	>45,000 BDT	Only father or mother	18	2	2	1	3	1	1	2	1	4	3	18	3	1	2	1	7	0	0	0	0	0	0	0	0	0	0	0	0	0	0	0	0	0	0	3	3	4	3	3	3	19
15	Male	Unmarried	Secondary	Nuclear	15,000-30,000 BDT	With parents	8	3	1	1	1	1	1	1	1	1	1	9	1	1	3	1	6	0	0	0	0	0	0	0	0	0	0	0	0	0	0	0	0	0	0	1	1	1	1	1	1	6
17	Male	Unmarried	Secondary	Nuclear	15,000-30,000 BDT	With parents	7	5	4	3	3	1	4	3	1	5	1	25	1	3	3	3	10	1	0	2	1	3	0	0	3	0	10	0	0	0	0	0	0	0	0	5	4	5	4	2	1	21
16	Male	Unmarried	Secondary	Nuclear	>45,000 BDT	With parents	3	3	2	1	1	1	1	1	1	3	1	12	3	3	3	1	10	0	0	0	0	3	0	0	0	0	3	0	0	0	0	0	0	0	0	3	3	3	1	3	3	16
